# Supplementary material for: Metabolomic Analysis Identifies Betaine as a Key Mediator of TAp73α-Induced Ferroptosis in Ovarian Granulosa Cells
Source: Int J Mol Sci. 2025 Jun 24;26(13):6045. doi: 10.3390/ijms26136045 (PMC12250254; doi:10.3390/ijms26136045)
Supplement: Supplementary file 1 [file ijms-26-06045-s001.zip]

Archive with 3 entries (3 files):
- Figure S1 Cattle follicular granulosa cells can undergo ferroptosis.tif
- Table S1 Metabolic discrepancies observed between the control and TAp73α overexpression groups in the positive model.xls
- Table S2 Metabolic discrepancies observed between the control and TAp73α overexpression groups in the negative model.xls
