# Supplementary material for: Metabolomic Analysis Identifies Betaine as a Key Mediator of TAp73α-Induced Ferroptosis in Ovarian Granulosa Cells
Source: Int J Mol Sci. 2025 Jun 24;26(13):6045. doi: 10.3390/ijms26136045 (PMC12250254; doi:10.3390/ijms26136045)
Supplement: Supplementary file 1 [file ijms-26-06045-s001.zip › Table S1 Metabolic discrepancies observed between the control and TAp73α overexpression groups in the positive model.xls]

#ID	name	GC-1	GC-2	GC-3	GC-4	GC-5	GC-6	GC-P73-1	GC-P73-2	GC-P73-3	GC-P73-4	GC-P73-5	GC-P73-6	GC_Mean	GC-P73_Mean	Fold_change	log2FC	Pvalue	VIP	regulated
pos_10001	isopropyl unoprostone	698.342226422956	879.984794951201	826.05441460793	402.474801938951	284.718053607693	401.341374642458	15.453352091823	147.316845370897	236.220365235829	3.59679151714411e-07	184.665630172942	152.223605093806	582.152611028532	122.646633054163	0.210677802917475	-2.24688977554862	0.00496723274259691	1.49998111415753	down
pos_10010	20a,22b-Dihydroxycholesterol	2644.2139494957	3020.8495358007	2832.87742534533	1608.56598591687	1076.4439505621	2034.33161816381	1028.5419712547	381.975234969713	936.326741371787	1460.24912533847	779.081549567954	382.117191989896	2202.88041088075	828.048635748753	0.375893594431522	-1.41160376413164	0.00502546758886935	1.49091204668083	down
pos_10018	3b,12a-Dihydroxy-5a-cholanoic acid	1840.335184383	2572.06039235457	1882.72149650682	526.319771814346	338.925354189697	921.736720857425	43.8944772014337	108.162701570579	95.4075738820125	36.7600420983817	3.59679151714411e-07	16.252854521537	1347.01648668431	50.0796082722705	0.0371781702505675	-4.74940042100712	0.0155482787526205	1.46531721787663	down
pos_1004	Azvudine	15055.4299248166	12117.4024983851	11670.9260109791	10800.4952762933	11362.9861758108	12816.0225193253	7964.64685905231	5066.38580763085	8047.41621354616	6936.5499650005	8879.85484716492	6129.88501944232	12303.8770676017	7170.78978530618	0.582807333485812	-0.778909063886706	0.000119495239081924	1.58877597254792	down
pos_10058	2-[[(2S)-2-acetamido-4-methylpentanoyl]amino]-N-[5-(diaminomethylideneamino)-1-oxopentan-2-yl]-4-methylpentanamide	202301.805952289	192601.293719947	182276.619206994	178379.070134447	157999.194234121	190944.974054843	251634.252640349	205545.716357684	205264.60645857	189204.211706732	243854.328200725	200827.43946961	184083.826217107	216055.092472278	1.17367775818319	0.231036360334143	0.0288862671782366	1.04042676676258	up
pos_10061	17-Estradiol cyclooctyl acetate	3118.41303094991	2504.70228462788	2419.67167313965	1795.53108509447	1144.15617005404	1142.36684660246	3678.91424086031	3750.0513459638	6623.21556028187	2768.71133535513	8278.92261886012	4220.67987698873	2020.8068484114	4886.74916305166	2.41821684585701	1.27394361944872	0.0190077795182767	1.18334990484015	up
pos_10087	NCGC00385789-01_C26H42O9_5,6,16-Trihydroxygrayanotox-10-en-3-yl hexopyranoside	569.472854271698	897.682938217155	648.318397960983	456.188839357901	465.83541523938	185.065103549923	85.2496123775413	538.572974960093	113.722346676229	145.851027278292	199.768660103624	356.422798420609	537.093924766173	239.931236636065	0.446721188925233	-1.16255340856416	0.0346300343897306	1.14923007928548	down
pos_10090	PE(18_1_14-HDoHE)	327084.600242567	299685.546760775	284470.976654184	293412.724600478	241025.000654506	295752.129293286	391116.732880908	341184.06056152	356008.503962013	316041.407797383	398474.968245372	341297.273192411	290238.496367633	357353.824439935	1.23124199205914	0.300114341377841	0.00317498515687185	1.30168391328412	up
pos_10094	Azacyclotridec-1-en-2-amine, N-(2-phenylcyclopentyl)-, cis-	60283.2739977287	62640.7491782498	58561.9727583299	37968.6541957831	37382.1403987731	59473.1061071812	22052.1039714404	21624.798373451	22298.3817443107	20106.1954759056	24395.1721592565	20659.7328118142	52718.3161060076	21856.0640893631	0.414581984094754	-1.2702706702439	0.00123174191664639	1.65812396448026	down
pos_10095	Persin	29161.2838427394	31105.8880770882	35047.0653802743	22858.9011015266	20528.2951569348	20778.7656698227	63138.4648433255	64376.4287483819	84998.3039731472	60030.5230388198	95186.2329232675	68590.7055440502	26580.033204731	72720.1098451654	2.73589236270111	1.45201147187147	0.000180283573925458	1.56074905259949	up
pos_10098	(4Z,7Z,10Z,13Z,16Z,19Z)-4,7,10,13,1 6,19-Docosahexaenoic acid	405.73953333776	454.700423672864	504.344742437922	385.437775410035	198.602315549413	318.087883446833	866.426072224931	769.907209900868	1122.09051271716	937.460606847965	1481.40978245787	907.698378384834	377.818778975804	1014.16542708894	2.68426421216581	1.42452668302136	0.000936043259735208	1.4722966601669	up
pos_101	D-Pipecolic acid	7393.4512074288	6835.53171882231	6472.6457787227	6087.53531991518	6172.93622476778	7227.41152046234	5643.12932731365	5031.24821063024	5646.95701220251	5990.02590042455	5979.68236857931	5269.98288457387	6698.25196168652	5593.50428395402	0.835069256269909	-0.260032242769184	0.00283382764182166	1.46813217321572	down
pos_1010	Violacein	686.44771957685	653.416207473019	604.440704067912	526.901322979757	687.550346801437	752.34888751303	619.606243129313	394.728351363811	347.483684571354	571.884595904476	448.437576368078	384.374456904761	651.850864735334	461.085818040299	0.70734863292313	-0.499506639373828	0.00715526823526517	1.36093111568642	down
pos_10100	Sphingosine 1-phosphate	2502.1208807294	3077.63345574129	2827.73607729391	789.947751097102	629.470922919203	1602.30900695226	114.169773417373	73.1464179721037	202.637713829583	36.0210693116789	149.513107460508	3.51221782281109	1904.86968245553	96.5000499690096	0.0506596597435544	-4.30301880257696	0.00834314693680945	1.53590266346538	down
pos_10115	LysoPA(0:0/18:0)	1106.23237772014	1594.16812975437	1379.02832169225	541.518569532719	135.33708602144	597.374949825651	42.0493994392268	48.9040016504047	51.620170828573	3.59679151714411e-07	3.59679151714411e-07	3.59679151714411e-07	892.276572424428	23.762262166207	0.0266310501705115	-5.23074686877724	0.0124409543984285	1.47488170056552	down
pos_10125	PE(18:0/0:0)	561360.545813242	563163.419545075	503644.92208	330653.158511272	261376.287080037	429392.235349308	149150.846486253	121567.526394394	150479.999355516	116321.85951101	166834.997794654	132639.223019417	441598.428063156	139499.075426874	0.315895769916381	-1.66247947645253	0.001752599637594	1.63067129079185	down
pos_1017	S-(1,2-Dicarboxyethyl)glutathione	3093.38292043734	2916.20133160573	2595.8920669067	2022.7796186798	2694.5198650728	3006.36979114346	1965.37448185259	1185.40103760141	1497.09427259977	1418.93100175695	1641.30937690606	1576.51664785015	2721.52426564097	1547.43780309449	0.568592322556432	-0.814533475795489	0.000198126844415017	1.62925438830102	down
pos_1020	Kaempferol 3-rhamnoside 7-galacturonide	422.310764659163	477.581042439418	384.666916237662	481.059708882303	415.206087821328	532.082306899786	169.426849747505	100.793347902766	89.7697493983805	278.698127491306	58.0719364402346	161.200434466552	452.151137823277	142.993407574457	0.316251349632446	-1.66085645823019	2.70441242353099e-05	1.60753727853533	down
pos_10201	LysoPC(P-18_0_0_0)	43891.2535488246	47754.5496314301	41295.222818383	24610.1922845748	17275.843999355	28538.4187122303	12981.4043643899	15403.708815555	17779.6194095141	15139.9981368194	18117.3309897277	12666.5120022229	33894.2468324663	15348.0956197048	0.452823032049302	-1.14298075469847	0.0127175923767936	1.45916115696178	down
pos_1023	(2R,4S)-Pyrrolidine-2,4-dicarboxylic acid	1181.08357533974	1237.27424883945	1210.71228383206	1078.68685889984	1358.525924597	1506.53326741445	1659.24149268987	1503.81785041855	1855.98103633312	1459.12001648085	2293.88290979541	1797.82828336111	1262.13602648709	1761.64526484648	1.39576497927064	0.481056039122706	0.00803594136767981	1.28382817897926	up
pos_10292	(+)-15-Beyeren-3-one	964.711514613332	1077.36900094638	1228.33939367781	328.256566120625	71.195820477195	3.59679151714411e-07	1788.89081706609	1517.31356078631	2543.79858158104	1727.1679793688	2643.06315197393	1677.51056144511	611.64538269917	1982.95744203688	3.24200508681379	1.69688635449373	0.000969947111032812	1.34186561373008	up
pos_10294	ent-16b,19-Kauranediol 19-acetate	715.905153535183	1296.64585316752	1180.45906373667	147.870977393874	3.59679151714411e-07	3.59679151714411e-07	1844.99542910391	1691.33547524742	3267.74133851179	3027.86772428009	4636.36910618055	3180.74965299309	556.813508092101	2941.50978771947	5.28275579699645	2.40129072077328	0.00156906555599584	1.37204626439402	up
pos_103	1-Methylpiperidine-2-carboxylic acid	275.334864918687	280.125511351641	297.994512738214	214.79678237707	197.583562680006	275.238880094436	145.578015984974	119.013219799125	153.692686992498	156.591331504273	190.167799365502	149.060212339725	256.845685693342	152.350544331016	0.59315983416172	-0.75350718593096	0.0005968647990809	1.60479910258469	down
pos_1034	1,4-Benzothiazine-O-quinonimine	4.26272746179435	3.54621953684466	4.30596901861649	4.38127283741618	2.05893273940348	1.47103762638203	8.22236270692569	7.35144424970639	7.32366148008201	9.91681626634388	10.2709343585388	10.1113976831392	3.33769320340953	8.86610279078933	2.65635642656803	1.40944873868116	3.1210328310943e-05	1.57327041913393	up
pos_10364	(4Z,7Z,10Z,13Z,16Z,19Z)-Docosahexaenoic acid	12522.1431517287	13405.2726952509	14685.0900009949	11592.2056867671	6298.30530353551	6392.00978607183	13069.7473399031	15842.8497605597	20537.9695007807	15086.2241914649	21559.4060319485	18131.3362908304	10815.8377707248	17371.2555192479	1.60609431164607	0.683556612001632	0.00829234823883555	1.19866195731615	up
pos_10378	PS(20_3(8Z,11Z,14Z)_18_2(9Z,12Z))	1865997.0146448	1733897.70206171	1699106.63301418	1747273.51500584	1452965.74693268	1664506.91110964	2384338.10831511	2205404.59549225	2090836.24378894	1731691.70109552	2331336.85569358	2017378.70960523	1693957.92046147	2126831.03566511	1.2555394735459	0.328307386947678	0.00483543942870148	1.3279527014035	up
pos_104	L-Histidine	1403.88309375796	1275.15829790613	1225.98441503602	1041.31949680257	1056.27063970065	1287.01928295048	906.566685042483	780.175577671491	924.071171693807	841.307643566103	1058.67572121711	839.446847459734	1214.93920435897	891.707274441788	0.733952177394979	-0.446242031386698	0.0013130618677799	1.53099496401729	down
pos_10447	6,8a-Seco-6,8a-deoxy-5-oxoavermectin ''1a'' aglycone	2487.86154618601	2413.80901788223	2286.51516894045	2406.4126922159	2314.24064021603	2570.25166124891	3938.60663636168	2951.50544361767	3227.58637616138	2726.83186155739	3250.53346023794	2734.49997298121	2413.18178778159	3138.26062515288	1.3004658998516	0.379028570169039	0.0102479426705045	1.31561390549797	up
pos_1046	(2S)-Lactyl-2-diphospho-5'-guanosine	24186.2875937507	21401.4560963219	20984.2538526072	14161.7785266218	11570.2338181903	11637.1963557829	9297.94737130333	6846.01673566935	11698.7963902197	5850.06056807212	12473.1920016603	9158.91957274461	17323.5343738791	9220.82210661157	0.532271412265326	-0.909766012168194	0.0137309140681983	1.35364915903473	down
pos_1047	Aldotetraouronic acid	2385.95662618501	2834.84707921419	2932.10342728776	1941.19401349972	2160.25470205766	2149.90015575273	1399.8985350858	1056.98056856454	1338.87619947503	950.877086155347	963.510323784995	994.43094035554	2400.70933399951	1117.42894223688	0.465457823823791	-1.10327764701078	0.000166735540998433	1.6699027076814	down
pos_1048	Epirubicin glucuronide	1229.59797022427	1230.16690829266	1353.49072103398	875.077740870593	1126.36322777545	1089.87268582732	837.061367680994	770.298547176751	737.330409317094	591.974871427492	1222.58159612548	854.974758376078	1150.76154233738	835.703591683981	0.726217866115455	-0.461525671718249	0.0171931503513699	1.27469776070475	down
pos_10481	Corchoroside A	11.4494804400974	0.00697928562510814	112.637124930175	3.59679151714411e-07	109.462604956968	133.360994628594	744.810668463616	858.400184786163	597.236206888183	318.164282679596	638.949223652528	969.012216618183	61.1528641001898	687.762130514712	11.2466053820131	3.49141770632399	0.000735985411828578	1.57719391136911	up
pos_1049	Imidazooxazole	4670.22057559746	4519.01934518464	4667.21279108726	4023.07421213739	4405.84126760155	4757.99333013427	2900.71850159033	2589.4380558363	2979.56907411558	2866.88877265561	3639.00907459715	2896.52099369082	4507.22692029043	2978.6907454143	0.660869931355123	-0.597561738213046	1.06639179288857e-05	1.67181120186706	down
pos_1054	5-(3-Methyl-1-triazeno)imidazole-4-carboxamide	3907.25774452821	3710.48631295383	3522.70589727077	3463.25629550744	3618.02474978494	3952.93504974014	3319.00509849228	2788.21283786106	2671.70854155624	3337.1161440024	2767.87985382268	3002.41405891984	3695.77767496422	2981.05608910908	0.80661131466409	-0.310054451733107	0.000799004742269349	1.51723388286347	down
pos_10587	PI(20_0_20_3(8Z,11Z,14Z))	1183312.89302901	1064224.50063854	1051283.33085104	1133741.94321084	738046.49466088	839193.450743917	1438975.66322887	1058575.44277849	1375768.4899711	1210790.80216511	1527971.99008256	1190553.36334398	1001633.7688557	1300439.29192835	1.29831814018612	0.376643944993472	0.0145554036204372	1.14709067694601	up
pos_1062	(1r,3r)-1-Aminocyclopentane-1,3-dicarboxylic acid	821.995487807995	757.686799428352	689.239941425945	627.90301607251	716.565105713478	830.884879137054	713.436300299939	494.122867109102	511.273874777458	739.488895432806	570.582903553838	483.537717777045	740.712538264222	585.407093158365	0.790329666256496	-0.339473531894287	0.0226294473675686	1.24630212971741	down
pos_10624	3alpha,20alpha,21-Trihydroxy-5beta-pregnan-11-one	16951.8123789443	16448.4915700008	15611.0682537862	16543.6286649246	16390.484504968	16094.7966970672	15952.9825969978	18600.8878090998	23348.4735370651	19245.6604557886	25143.02706334	20135.9311584906	16340.0470116152	20404.4937701303	1.24874143603295	0.320474783935488	0.0302171531875274	1.1945574898231	up
pos_1063	Thr Pro	1768.24560488209	1560.50619878683	1422.32274138525	1301.85274415987	1592.3883322618	1784.39078197112	1302.24771398617	1004.38899415851	978.562490663112	1344.14928852892	1202.05255908228	971.06830321483	1571.61773390783	1133.74489160564	0.721387184138334	-0.471154301848248	0.00183939829542724	1.46425886400584	down
pos_10673	.alpha.-Linolenoyl ethanolamide	131723.053775156	104450.783575366	90915.2558839463	102989.625846198	79223.5067101529	101108.296363128	137432.980704135	127784.884783115	121105.042265985	136508.441012343	156267.833450378	114847.299111329	101735.087025658	132324.413554548	1.30067627033311	0.379261929540602	0.00856385460823775	1.19975007048585	up
pos_10674	Calcidiol	10660.946457363	11521.2105671735	9722.20895737277	5274.08700780904	3148.53069075079	5879.13273328386	319.263199361098	1584.00688859224	1930.0523220462	553.476631595479	853.61112218426	1262.08481974589	7701.01940229216	1083.74916392086	0.14072801369625	-2.82901855097667	0.00449149962051407	1.55336481910302	down
pos_10686	PC(DiMe(9,5)/MonoMe(11,3))	1830589.89426531	1497794.21231194	1517890.94361736	1645075.07589648	876807.963691239	945083.364849935	2533410.44494627	1400682.7856581	2059635.69240925	1859551.71856575	2122164.46638215	1617233.38798303	1385540.24243871	1932113.08265742	1.3944835548455	0.479730920753644	0.0370070444002284	1.00253484777123	up
pos_10701	Tetracosanoic acid	93.4655657345569	70.0386756145446	103.46607337814	3.59679151714411e-07	3.59679151714411e-07	3.59679151714411e-07	916.15341422011	1311.12004805544	1774.48902988564	1500.81033814819	2422.84052401511	2045.06848009556	44.4950526343798	1661.74697240334	37.3467806872391	5.22291198216618	0.00068375588342478	1.58590005013294	up
pos_10720	Dihomo-gamma-linolenic acid	1678.66631247418	1588.29996516742	1352.52830353922	1682.78178866545	3.59679151714411e-07	3.59679151714411e-07	3929.30436756828	3558.70790486588	1724.21304528992	1216.41236262367	1960.62172670914	1905.21246909966	1050.37939509427	2382.41197935943	2.26814424434288	1.18151239247628	0.0400742715937031	1.03312675997834	up
pos_10726	PA(17:0/PGF2alpha)	780666.821996768	639068.314075082	639296.44006537	686855.759592469	411809.179133049	426703.802509844	1021244.03872417	664763.014425547	896342.934321628	690972.036015035	903253.874064503	760939.849326961	597400.05289543	822919.291146307	1.37750120234816	0.462053578049402	0.0215835204344288	1.09691264370847	up
pos_10800	Surfactin	1455661.17530181	1286198.33365963	1300939.01094793	1344821.74017265	1235770.57688591	1387435.75614166	1806132.49142594	1296919.43604254	1657367.20270998	1453014.51893034	1750441.13235989	1386019.91484674	1335137.76551827	1558315.78271924	1.16715729489858	0.222999002586098	0.0470535131543209	1.03331982278954	up
pos_10811	(3beta,22R,23R,24S)-3,22,23-Trihydroxystigmastan-6-one	15079.4175990984	12172.8067961406	11765.2047662637	12562.3746134983	6965.77068876741	8568.73041650797	14111.0806733003	16637.507341968	14631.2286499425	11839.7019766134	17705.740456109	14994.5529945387	11185.7174800461	14986.6353487453	1.33980098956367	0.422018722554762	0.028742699134902	1.08586194292071	up
pos_10825	[(2R,3R,4S,5S,6R)-3,5-Dihydroxy-2-[(2S,3R)-3-hydroxy-2-[[(2R)-2-hydroxytetracosanoyl]amino]octadec-4-enoxy]-6-(hydroxymethyl)oxan-4-yl] hydrogen sulfate	489499.833823576	460782.210169015	435779.893767721	434691.170771108	216167.269502467	254256.159178392	585702.342801405	555938.087657306	469221.595617395	407676.621001802	599771.012395008	492527.496023512	381862.756202047	518472.859249405	1.35774660091511	0.441214251515437	0.0396406481475722	1.00509199479521	up
pos_10843	docosanedioate	99.291346321053	337.707016348624	429.805256572918	3.59679151714411e-07	3.59679151714411e-07	3.59679151714411e-07	4225.685778407	4540.94352288197	4761.88539823176	5394.75713425767	8036.3931062126	6218.71480053769	144.467270053605	5529.72995675478	38.276697238779	5.2583944450143	0.000207745577456619	1.62455350796319	up
pos_10906	2-amino-3-({hydroxy[2-(icosanoyloxy)-3-(octadecanoyloxy)propoxy]phosphoryl}oxy)propanoic acid	576036.38404322	517222.984913249	501950.55824221	536742.578457009	377186.444547588	399422.362274753	710240.772908636	576032.443210534	588984.789911524	479688.505085814	696581.58872477	538461.893460132	484760.218746338	598331.665550235	1.23428376011879	0.303674106201025	0.0428970928616532	1.00072291543137	up
pos_1091	5-Hydroxyectoine	18886.7524389452	20281.0066109663	21164.443729372	17427.9323754617	19190.6363536014	20851.5311167987	14521.5960282325	13216.6509478289	15538.3180569296	13069.8620819482	17543.345016822	15097.8707828309	19633.7171041909	14831.2738190987	0.755398162273251	-0.404690820882235	0.000323481955639357	1.56301759716062	down
pos_10941	PE(20:2(11Z,14Z)/20:4(5Z,8Z,11Z,14Z)-OH(20))	187619.20800359	179157.4552791	180471.325283609	171101.816473745	144030.653509407	182219.317115613	196385.120476351	198052.203226094	202448.272728443	180010.660342849	240910.91010648	203101.725801511	174099.962610844	203484.815446955	1.16878149998109	0.225005247784541	0.0192355757765203	1.10197182065793	up
pos_10953	5beta-Cholestane-3alpha,7alpha,12alpha-triol	32827.1338360038	34394.0866443858	34850.2251677752	26004.7528858033	21242.8168875931	25293.5955055396	10312.2513100543	20878.4487002459	26306.172046207	20811.7055645085	26172.8838253841	22842.2860962084	29102.1018211835	21220.6245904347	0.729178418824312	-0.455656231694465	0.0396195585183198	1.1343863685221	down
pos_1097	2,6-diamino-4-hydroxy-5-formamidopyrimidine	16688.805726518	14488.8201259187	13889.4045527484	14050.3702770412	14625.2424141366	16129.8701572777	12726.8817285258	9871.09922647373	9656.51899590813	15048.733260113	10671.2790702036	9552.60969413874	14978.7522089401	11254.5203292272	0.7513656793461	-0.41241287638973	0.00699377363601857	1.36231068212806	down
pos_1101	4-PIOL	157.466391536293	183.53395240571	169.761051890269	161.228714963454	159.87551413063	185.931468216086	129.26728840658	131.358661121506	136.567448306477	159.067224040833	144.731199917485	160.087445383426	169.632848857074	143.513211196051	0.846022525489565	-0.241232019036864	0.00598303469338133	1.35498248662152	down
pos_1105	Ala Pro	3324.95366847849	3155.82495896611	3057.49626668308	2989.815537099	3207.11515141757	3467.26614114551	2865.21000813048	2397.4741488936	2450.14295119854	3240.5701869696	2575.37104026635	2480.6929275682	3200.41195396496	2668.2435438378	0.833718778150461	-0.26236726491806	0.00836136538419268	1.35115454622077	down
pos_1110	Ser Leu	7431.01124792985	6841.2275078249	6061.01245787591	6399.5105471736	6765.3180108583	7327.51101300619	6643.33898943469	4733.14008463907	4839.91199375812	7315.31232162087	4230.44810765354	4736.61431524641	6804.26513077813	5416.46096872545	0.796039082049413	-0.329088832341099	0.0416726904808547	1.13369588090678	down
pos_11132	PE(DiMe(11,3)/PGF1alpha)	108016.346138673	100204.47976119	101495.553100404	105942.190013556	92261.1169651717	103668.081030666	149991.509479884	127300.946928913	120567.189363156	102526.326517217	141291.822812296	114887.999754351	101931.29450161	126094.299142636	1.23705187655244	0.30690600191141	0.0176795831364996	1.24161657621652	up
pos_11134	3alpha,7alpha-Dihydroxy-5beta-cholestan-26-al	5977.80978925159	6063.38252042919	5992.25965635427	3979.78614113279	3380.36405277283	6324.66321851289	2210.07378097744	2929.9053138047	3503.5696686621	2273.88446151452	3093.4070748687	2624.04093774517	5286.37756307559	2772.48020626211	0.524457470769282	-0.931102308162889	0.00323065312795375	1.52262074826871	down
pos_11148	PA(19:2(10Z,13Z)/PGF1alpha)	61169.9903418564	56118.958980712	56003.5509437206	56597.1542696429	52439.076143416	62213.7354045745	78116.3218561056	68074.5159934889	63892.0910816751	56503.7364214587	76485.8452391751	64528.6221827147	57423.7443473204	67933.522129103	1.18302146440008	0.242476249757693	0.0242867052658421	1.15155232977664	up
pos_1115	(E)-3-oxo-beta-ionone	7341.97574937332	7177.40507231586	6839.67916445795	6568.56912985845	7101.80359465785	7658.07170118046	6347.22067654842	5530.06022596082	5419.99707411221	7527.1532801782	4998.83014053062	5647.98813242104	7114.58406864065	5911.87492162522	0.830951586851482	-0.267163670170826	0.0208755052410869	1.26323875683804	down
pos_1116	Hydroxyprolyl-Valine	17417.1361573498	17017.1066142343	15730.389807318	14660.4534192652	15053.7861039169	16642.0527555273	11924.7651266115	9328.80111772095	9067.72904716543	13799.3586282985	9149.92493984619	9391.00115752578	16086.8208096019	10443.5966695281	0.64920202649951	-0.62326059158769	0.000300481832773016	1.61024659512196	down
pos_1125	Lacinilene C 7-methyl ether	12274.9012673357	10907.5936485128	8844.5954585992	10069.5186342126	10596.6894158341	12292.2923969304	10340.5270786179	6873.42814603072	7325.58633185922	10987.7183999503	6445.64436413186	7382.25983269352	10830.9318035708	8225.86069221392	0.759478578703817	-0.396918821185154	0.0237487834649504	1.17970452434351	down
pos_1130	Glutaminylvaline	4692.57777273484	4097.89214170349	3647.7670744208	3881.09289674807	3959.62785357373	4485.62328158229	3413.8148457789	2577.42447035298	2371.32416566598	4253.56777796038	2550.97015564461	2422.38877861799	4127.4301701272	2931.58169900347	0.710268030752202	-0.493564543978913	0.00945613370048702	1.3284127735188	down
pos_1140	Beta-Citryl-L-glutamic acid	58322.8776832447	58866.2972921678	61938.2482148769	51302.4194369142	56669.5641506767	60342.9193708191	29672.4811533816	26371.0557641818	34132.3179565462	27635.3528600028	38459.1571524565	30067.3656947779	57907.0543581166	31056.2884302245	0.536312695827386	-0.898853689017154	7.02310357429596e-07	1.70651838840603	down
pos_1142	Glutaminylarginine	278.298896967481	270.596278657542	260.381441042833	219.289761981017	253.183095698915	244.329576285433	223.087188803074	252.420009062647	187.002906274489	249.236661113791	181.996244846719	207.428312056139	254.34650843887	216.861887026143	0.852623801903944	-0.230018764650635	0.0341456314035977	1.18847996310755	down
pos_1157	Tryptophan 2-C-mannoside	8831.81750293928	8880.29009359693	8092.18185754382	7789.344930388	7141.46963655094	8205.70410262167	5554.74701866287	5783.28329541277	6840.96396120905	6721.67492016589	6153.98521083082	6779.47575276077	8156.80135394011	6305.68835984036	0.77305895855787	-0.371349647133893	0.000393986660053409	1.55845345318654	down
pos_1178	Kanzonol O	538.033421692034	567.145795136342	523.455679976182	474.041804739	565.608874971673	572.914465909643	223.46133886363	186.542696009645	147.49595864898	268.601198150781	208.634491443407	170.228422471758	540.200007070812	200.827350931367	0.371764806187871	-1.4275378935957	5.47377462228644e-08	1.72494662819688	down
pos_1185	Pemetrexed	3166.54668525668	4515.42634720183	4979.76668646318	2969.16653796426	3669.96746843655	3359.91444844033	1197.61438863695	1813.93465602195	3098.56217880223	1583.07047670158	3464.95532043921	2401.43020417649	3776.79802896047	2259.9278707964	0.598371385884891	-0.740886907678174	0.011315593350042	1.29771255116988	down
pos_1193	Turofexorate isopropyl	1437.67443526724	1783.71346904826	1867.81187311593	1589.10234541784	2428.76276569831	1896.94175986064	1166.48905125664	1335.6715055786	1372.9725374833	1640.03298558925	1400.50176493089	1507.80437440724	1834.00110806804	1403.91203654099	0.765491378584764	-0.385541965552956	0.026012604499794	1.14443397787674	down
pos_1202	[6-Hydroxy-8-methyl-3-[3,4,5-trihydroxy-6-(hydroxymethyl)oxan-2-yl]oxy-9,10-dioxatetracyclo[4.3.1.02,5.03,8]decan-4-yl]methyl benzoate	4990.40163787516	5472.0723346448	6090.54720460465	4210.28271033156	4991.93531767529	5336.03996648101	2459.81274658045	2442.16284084788	3446.81781756616	2090.82469621332	3986.37990122131	2927.25161358999	5181.87986193541	2892.20826933652	0.558138811858963	-0.841304122877236	0.00015743796270977	1.59169740302704	down
pos_1214	S-Ribosyl-L-homocysteine	644.045772506311	557.723973074268	468.576813182277	506.292832935917	548.412498798236	572.851215220754	358.633288607215	312.032203280659	262.658401950085	545.507654380103	245.46850660773	273.244915172085	549.650517619627	332.924161666313	0.605701533963996	-0.723321029807785	0.00336370459875064	1.42446270330162	down
pos_1253	Topaquinone	904.084024995115	959.517471142111	1017.62020601031	845.346955184478	890.573136061949	959.377754891344	454.025252055917	442.948723462278	564.962221497107	421.028040695473	636.273950070295	558.868871082495	929.419924714218	513.017843143928	0.551976377418068	-0.857321568664805	4.55189739113351e-06	1.67874296938276	down
pos_1256	8-Methoxykynurenate	90.1196787917463	94.6196460509766	97.7731742135172	100.723807177418	3.59679151714411e-07	90.3077109434255	3.59679151714411e-07	3.59679151714411e-07	3.59679151714411e-07	3.59679151714411e-07	3.59679151714411e-07	3.59679151714411e-07	78.9240029227938	3.59679151714411e-07	4.55728470926977e-09	-27.7091783504822	0.00420640599529619	1.48664594055323	down
pos_1257	7,8-Dihydroxykynurenate	69.2140074083934	32.8002234182803	70.0033344866629	42.5275203505816	34.875581465594	50.7268646254479	3.59679151714411e-07	3.00996906596199	3.59679151714411e-07	3.59679151714411e-07	33.3359287756453	3.59679151714411e-07	50.0245886258267	6.05764988005398	0.121093447171828	-3.04580729747272	0.000542590787610462	1.49004518809147	down
pos_1259	3-beta-D-Glucopyranuronosyloxy-5-methylisoxazole	12459.717421176	12200.201793991	12916.3624010182	10935.8733804572	11396.7385525031	12770.7564493984	6195.76083768769	5503.87907621471	6580.24792594577	6153.14186345644	7977.77538817984	6173.76009935359	12113.2749997573	6430.76086513967	0.530885401781806	-0.913527623922147	2.70754888776904e-07	1.71405594767901	down
pos_1264	Tyr Lys	2054.89455538353	2133.53498957368	1938.7364106451	1642.90047865477	1681.96540860446	2305.73358206925	1109.34837705654	993.726624106671	978.885825506413	1100.19949471332	1233.65775652724	1068.13971918527	1959.6275708218	1080.65963284924	0.551461741475729	-0.858667294832854	0.000189793386944419	1.67761313521027	down
pos_1265	6-Thioxanthine 5'-monophosphate	2112.01679960194	1777.10120432392	1986.42525318181	1778.64333928027	1621.97510279033	1858.89387116718	1653.36342125066	1252.13229224029	1309.32672516095	1195.48686062338	1783.55412857934	1511.53691667756	1855.84259505757	1450.90005742203	0.781801248277211	-0.355126206752991	0.0078845711884219	1.30779853393917	down
pos_1270	O-(1->4)-alpha-L-Dihydrostreptosyl-streptidine 6-phosphate	1279.8096890436	1334.34717831544	1418.95246686054	1005.74769869465	938.304382649093	908.62785011233	517.018567064052	538.472784248356	684.994548608926	633.45844629589	467.418686202031	602.846782595488	1147.63154427928	574.034969169124	0.50019099948113	-0.999448997226067	0.000852229769084287	1.61514489149854	down
pos_1272	N-(5-((4-(1H-Indol-3-yl)pyrimidin-2-yl)amino)-2-((2-(dimethylamino)ethyl)(methyl)amino)-4-methoxyphenyl)acrylamide	816.558348676395	750.481123419983	744.128515502081	651.70861474504	746.263929091148	852.60735643529	568.002568312399	598.363448376918	607.491511018748	646.469005935533	567.588081479168	693.214865938012	760.291314644989	613.521580176796	0.80695592381359	-0.309438219689307	0.00218315483927629	1.45412850467215	down
pos_1273	dTDP-4-oxo-5-C-methyl-L-rhamnose	614.224322957418	519.156468261013	615.376479469429	465.638902168025	511.91860033211	523.861313593132	464.459337602391	265.45028806282	270.266094120128	188.765812495372	468.630326336292	292.566600765429	541.696014463521	325.023076563739	0.60001009401118	-0.736941323403911	0.00396684650680027	1.42146275304651	down
pos_1280	Xanthosine	5085.11435598953	5933.86974633405	7746.46630057859	10631.8917948289	13095.2082119806	8483.30002033545	9099.67224760765	10281.4408016749	16700.796853456	18039.3048700779	27367.6391498477	27300.2056198721	8495.97507167452	18131.509923756	2.13412936958893	1.09364763408514	0.0297778873237205	1.200121105021	up
pos_1289	GDP-D-mannuronate	176.422311204249	156.248906011159	184.356412316692	185.255048945653	157.493603528563	142.194420067623	86.9701160906742	90.9939085008723	107.296974395909	47.220032721781	114.284338091825	91.6825198500516	166.995117012323	89.7413149418522	0.537388856317457	-0.89596168999001	0.000100270454477235	1.51598157841039	down
pos_1295	N-Acetyl-alpha-D-glucosamine 1-phosphate	116.705796616733	88.1787934586945	89.8657332796007	96.9408884940632	72.5441828424234	131.683225659393	23.0078035570654	3.59679151714411e-07	3.59679151714411e-07	3.59679151714411e-07	3.59679151714411e-07	3.59679151714411e-07	99.3197700584846	3.83463422591019	0.0386089720470775	-4.69492004632961	2.42275743954697e-05	1.65293980131625	down
pos_1298	3-Thiacytidine	394.185936894289	432.886342655183	487.255293715238	276.519338290472	398.794423450316	419.325430158976	312.744811553868	266.990970693332	263.180228777423	293.800713396677	399.225539529369	283.13634401124	401.494460860746	303.179767993651	0.755128146335265	-0.405206602244827	0.0205750644277796	1.30710695156542	down
pos_1305	S-Glutathionyl-L-cysteine	122.015788136331	135.374302013896	155.738993640769	91.8434117968274	130.612227404741	151.195273345287	96.1016917597447	85.9487839500958	79.3072394542666	101.592802985513	130.820417809233	96.2741084340247	131.129999389642	98.3408407321463	0.74994921978101	-0.4151351830793	0.0213502474176671	1.27187021890876	down
pos_131	Gly Glu Lys	256.017493175747	235.282524493684	196.790273578537	150.854853881424	155.817979258815	218.898772241918	118.964095957709	105.91473460397	106.961711558561	168.36047833927	114.141254024536	122.047190072869	202.276982771687	122.731577426152	0.606750089626763	-0.720825678401639	0.00416083922591494	1.49425238771521	down
pos_1315	Metanephrine	413.98205469201	378.27678278788	381.198603853545	392.806770739979	357.658879210038	409.412199901305	402.579082843663	400.72529528786	477.070188700467	401.000481658724	495.160445435233	442.999410958424	388.88921519746	436.589150814062	1.122656874381	0.166917053944814	0.0401499849661552	1.07960935438432	up
pos_1317	Benzofuran	16610.1521271126	16661.4974420281	17370.6397598959	14174.133852865	16359.5387395878	16750.3213333806	12423.0355189622	9985.34821831463	12481.1788657546	12671.9512013072	13746.5122240432	10743.1991620736	16321.047209145	12008.5375317426	0.73577003839643	-0.442673165976551	0.000166346040462057	1.61939012211106	down
pos_1318	m-Coumaric acid	27222.0380094222	27076.3257178975	28005.6376707205	22296.8972063757	26417.2620496712	27006.9095342726	20258.5209655209	16160.6448157965	20296.1682119367	20962.888650915	21819.628811565	17045.460284052	26337.5116980599	19423.8852899643	0.737498876607813	-0.439287243103245	0.000258677316087988	1.60639732574582	down
pos_1320	Allyl crotonate	1434.09702976151	1417.09921232445	1551.00536108184	1257.06150841119	1479.71834220261	1497.81576550568	1077.04432901425	839.510242269123	1046.41589087486	1097.27413494568	1195.1763369434	901.70708943562	1439.46620321455	1026.18800391382	0.712894822832373	-0.488238850996601	0.00015357793550314	1.60586891509522	down
pos_1321	trans-1,2-Dihydrobenzene-1,2-diol	623.311047834234	646.630858810801	695.126845828149	541.100899547452	649.736209586605	649.90286526191	463.055491042675	365.203017408302	447.944619740974	467.312362551613	517.219528450697	377.697270732361	634.301454478192	439.73871498777	0.693264554074721	-0.528522096033685	0.000113666082268924	1.62359505261456	down
pos_1323	2-Amino-4-ethoxy-3-hydroxybutanoic acid	709.731894544088	700.975020903565	723.842512331414	715.623967389174	835.577543069485	804.538183171441	678.767224349979	588.714616053195	633.349669135962	785.636237346645	553.326648252141	593.181998501137	748.381520234861	638.829398939843	0.853614609216115	-0.228343227460637	0.0269539858418448	1.11201539323589	down
pos_1324	3-Deoxyguanosine	2372.90094167374	2510.46765781312	2282.02942436884	2414.03926560799	2663.68192332322	3052.16994481954	1931.58279400217	1229.72470092538	1443.68976498913	2036.03433594623	1398.61623297957	1875.91247453287	2549.21485960107	1652.59338389589	0.648275439660078	-0.625321178380635	0.000561412290225136	1.47674279134323	down
pos_1326	6-hydroxyoct-3-enoylglycine	3522.61826333393	3368.99964969786	3065.84053749861	3118.03526554319	3601.3205103523	3590.16668162597	3109.88300197805	2068.47915910527	2098.78232496087	3783.6547577529	1770.97363975332	1887.07227314418	3377.83015134198	2453.1408594491	0.726247546364784	-0.461466710522812	0.0368744580492919	1.17308154280061	down
pos_1331	2-octenoylglycine	301.316261586227	325.361106666782	330.199097379674	257.63981551449	336.576742778151	334.995617967038	176.463060571737	105.737992778035	129.47216734186	246.698812921682	156.298410410691	155.993612583486	314.34810698206	161.777342767915	0.514643922373446	-0.958353505506552	0.000142004678094228	1.62495549751613	down
pos_1332	5'-deoxy-5'-fluoroadenosine	4689.50336354959	4554.46456160043	4246.58503920425	3910.40841535221	4713.41085123399	4880.18975523627	2910.23234274739	1842.30482069503	2066.38878032054	3793.9611540139	1943.41221485584	1734.96422989145	4499.09366436279	2381.87725708736	0.529412685037911	-0.917535331822017	0.000663250808354255	1.5760725328898	down
pos_1333	Guanosine	3348.16341703142	2913.20591338904	2646.72931844315	2443.34837829191	3024.02671120959	3146.22460551137	2097.43613324039	1229.79492693845	1056.30850354055	2710.81074428361	1099.10805455736	984.491862159793	2920.28305731275	1529.65837078669	0.523804830136668	-0.932898731682075	0.0032545707123042	1.46212938887001	down
pos_1334	Promazine 5-sulfoxide	203.871824113558	175.592997313891	196.041145942991	141.563914150208	212.080788814903	179.664132404795	135.04647629766	122.874426130303	95.5045998860418	193.067450182726	64.6920067783046	97.7921235290207	184.802467123391	118.162847134009	0.639400809812312	-0.645207523569263	0.0124343600880049	1.30374791505032	down
pos_1342	L-Isoleucine	4978.62138039823	5039.25309269524	5038.72927228249	4134.06742830362	5235.13441476896	5423.83239126588	3917.97794426727	2986.06933645535	3769.98289828843	4042.26050513071	3908.48822818267	3216.40250562437	4974.93966328574	3640.19690299147	0.731706744074816	-0.450662538781251	0.000360203129761129	1.57365280568878	down
pos_1343	6-Oxo-1,4,5,6-tetrahydronicotinate	497.89738952952	454.54403872511	456.924932391264	382.075413503062	498.173882690191	509.958677732347	417.180409989551	271.889795833718	233.351012545926	530.12680907024	210.656943922424	245.514156918757	466.595722428582	318.119854713436	0.681789050824674	-0.552602664150754	0.0345615568499564	1.19494438260677	down
pos_1345	Lentinan	1775.51555929512	1264.77343438041	1652.4885164667	1210.80032361206	1283.28244952289	1306.36459675003	3.59679151714411e-07	3.59679151714411e-07	3.59679151714411e-07	70.4971963102285	14.2688910812784	3.59679151714411e-07	1415.53748000453	14.1276814717039	0.00998043617443366	-6.64668141770258	2.35718061543428e-05	1.71340163295855	down
pos_1347	Pyridoxine phosphate	291.461827051436	278.524355728482	324.968945808174	269.717136314576	291.607667083829	280.025895830179	240.406627301581	193.798519799227	217.402059744675	257.923082185601	263.45237202485	188.533306978377	289.384304636113	226.919328005719	0.78414525034818	-0.350807179644154	0.00331105608628552	1.4377031784442	down
pos_1353	(S)-Annocherine A	579.933219156687	545.259832997279	635.281768429888	623.112538092497	800.335712549693	575.399521379066	360.658054547655	289.997478103421	197.132125038422	443.454213224024	127.129063439385	108.672935305691	626.553765434185	254.507311609766	0.406201870694049	-1.29973121114987	0.000340476061154024	1.49221517457773	down
pos_1356	Cysteinyl-Proline	332.162880523427	314.306131594509	213.859522915711	197.724782491783	254.123486713462	273.649263197316	261.936619217335	33.0207288269831	38.8804119866126	322.974454486891	51.3166188052938	37.5413177819053	264.304344572701	124.278358517503	0.470209291180678	-1.08862504843608	0.048785813688308	1.15226797401386	down
pos_136	Fumiquinazoline F-indoline-2',3'-diol	56.0224052261762	62.2877010908814	47.8688814477136	52.2743956416918	56.097959028258	54.5474038569179	37.7979459793296	24.673199475666	21.017346846936	53.2124824455953	26.3200624986626	29.697155090242	54.8497910486065	32.1196987227386	0.585593821027958	-0.77202776397605	0.00374569661612427	1.45889614398083	down
pos_1361	Ile Glu	20664.9391593575	18234.6107519832	15233.6948247706	15380.0628869175	19124.8662116153	20106.807260333	16479.2653727849	8403.19046547965	9328.12451199223	18595.6066156735	7922.73955711184	8184.64258845554	18124.1635158295	11485.5948519163	0.633717238419574	-0.658088834532853	0.0172858234301814	1.27029358213009	down
pos_1362	Glycerol 1,2-dimethacrylate	1490.55686944713	1403.17404902725	1124.45682351158	971.860656386671	1303.75891403682	1540.50952403565	777.007511488637	488.250147093778	539.509799174235	787.19280661329	569.37676050209	474.810968753451	1305.71947274085	606.024665604247	0.464130832277575	-1.10739655575792	0.000136412987910749	1.63377926111928	down
pos_1364	Alanyl-Threonine	468.639713598994	488.456506403089	512.673587123743	382.835482533688	459.942532002397	513.297743109884	281.118696521956	271.516231763126	278.208821449787	345.203893259301	320.618190321822	248.795153868238	470.974260795299	290.910164530705	0.617677416255119	-0.69507451156914	3.94259775492921e-05	1.67635185268747	down
pos_1365	N-Alpha-acetyllysine	4000.73252313847	3870.38980385223	3642.42221228494	3309.77612925594	4124.52451616919	3993.77717099561	3232.8599496703	2118.13252865913	2115.7226109582	3498.39341842084	1850.57055290979	1917.8573555864	3823.6037259494	2455.58940270078	0.642218592380688	-0.638863662855219	0.00392048227083556	1.45772216128972	down
pos_1366	alpha,beta-Didehydrotryptophan	197.190251957002	232.267432556022	267.820418281213	122.168259121919	212.822257369367	220.033167675239	137.957158798919	67.8117167056976	101.606697555894	172.594750027415	119.129003443469	104.523506003241	208.71696449346	117.270472089106	0.561863633719052	-0.831708069119934	0.00464381836942533	1.46983392705709	down
pos_1367	NCGC00381119-01_C13H22O6_2-Furanacetic acid, tetrahydro-alpha-methyl-5-(2-oxopropyl)-, 2,3-dihydroxypropyl ester	1106.04874030261	1315.31608363175	1316.07130311823	765.065469304223	1247.5975707794	1219.14676852314	662.328915616568	558.971115906052	372.336282031458	1061.49260953019	356.397448503552	483.097558872362	1161.54098927656	582.437321743364	0.501435013590112	-0.995865356455508	0.0019120551220227	1.4994351254356	down
pos_1368	Pro Ala Gly Pro	889.329393546802	918.882961215948	834.800131578044	530.438971206175	839.969954520849	885.71847126496	367.669099965144	180.007926507069	195.20720535406	591.202658136951	209.279258528814	178.96219095413	816.523313888796	287.054723241028	0.35155728974093	-1.50816828499121	0.00015861479799743	1.62580366432696	down
pos_1375	Arginylproline	415.502488106105	518.373387608138	576.958126550929	352.272742687469	701.713898274944	563.613665574159	350.799058910558	243.297510596903	264.916073162773	462.736652006089	284.27971170311	202.777044863501	521.405718133624	301.467675207156	0.578182526049506	-0.790403086837987	0.0067331816028322	1.35267204967716	down
pos_138	5-Amino-5-(4-hydroxybenzyl)-6-(D-ribitylimino)-5,6-dihydrouracil	485.780159259827	512.072738213359	483.455856115685	440.49905590454	464.83529539959	475.069094598928	342.470855997034	316.44796335123	362.68890232558	460.758058607295	353.996196132256	356.897240426031	476.952033248655	365.543202806571	0.766415021478686	-0.383802257194754	0.00148675307664482	1.55108432179964	down
pos_1383	Citalopram propionic acid	1540.46347286232	1756.43898651617	1366.23879782874	659.623113195048	730.355073913498	1354.26991295751	50.6557371184855	47.4145597628651	3.59679151714411e-07	74.7456415091609	0.0279252761371509	0.00374949715258965	1234.56489287888	28.8079355872467	0.0233344846863979	-5.42139258227927	0.00111525087626576	1.67625281213577	down
pos_1387	Fusarin C	12968.7127669311	13411.0415047381	14268.1292520747	10746.3747698783	13544.9591448431	13096.6985271425	8635.53227984775	6810.70190948334	8913.33139958379	8160.73244661578	10076.8160941791	7328.10555121621	13005.985994268	8320.86994682099	0.639772328717576	-0.644369500191274	4.41061285806241e-05	1.64974204251586	down
pos_1394	Psicofuranine	1195.52321352346	1126.39803210255	742.935762944946	592.253082391144	955.258909688189	1120.54126277128	838.257806195966	111.445514365628	16.5525498971568	987.514658935503	3.59679151714411e-07	3.21546938964357	955.485043903595	326.164333190596	0.341359956675057	-1.55063426234059	0.0189098281029012	1.28666074705354	down
pos_1396	5-(2-Hydroxyethyl)-4-methylthiazole	76.253932006327	288.489304908667	416.137742739782	161.031105892155	602.368695557361	342.478097906207	69.7904891214326	116.808753249954	67.6751616860749	156.850285946447	106.713326219819	114.399821239217	314.459813168417	105.372972910491	0.3350920165244	-1.57737077975011	0.040401064882297	1.13864551450209	down
pos_1398	D-Glutamine	526.497348577356	496.438646344204	471.76609243162	462.393152312108	529.070652531247	580.058445034392	427.774151632003	283.612278361798	271.681186469847	573.024592380557	265.539134064692	250.124291718739	511.037389538488	345.292605771273	0.675669946739323	-0.565609408266021	0.0240316873162471	1.23876530562374	down
pos_140	S-Adenosyl-L-methionine	271.911556991819	283.568435964725	237.584434328686	258.857505542902	323.24524686051	291.685117589022	220.058761903578	241.325559781065	149.241419642744	170.170671225654	210.438225544278	180.659426512268	277.808716212944	195.315677434931	0.703058133299242	-0.508284109494194	0.00127889947907888	1.3975888185052	down
pos_1405	Dihydroechinofuran	3931.30351047535	3931.46792035959	3954.5365076825	3442.24965654143	4151.78998731068	4171.99230090105	2934.82300716481	2098.54266454046	2695.20764813514	3369.01016575511	2733.97473501774	2075.69917896242	3930.55664721177	2651.20956659595	0.674512493917788	-0.568082928591068	0.000642162533024208	1.57012778865797	down
pos_1407	Glycylprolylarginine	2052.52833390127	2103.49573086479	2096.30261328395	1794.64392784126	2148.59566755376	2172.18084841878	1382.53752207549	1075.63121108134	1206.55872206104	1358.8444917091	1401.62295612711	1073.96938331768	2061.2911869773	1249.86071439529	0.606348449113636	-0.721780992053705	2.26769870457282e-06	1.6999489508506	down
pos_1408	Rutagravine	275442.056601727	308183.659466983	220010.582294713	52739.1904866598	30444.2559281554	87743.9346596332	151.191390916402	149.198408626387	3.59679151714411e-07	254.467202074039	3.59679151714411e-07	24.845939133409	162427.279906312	96.6171569115992	0.000594833312281829	-10.7152269350541	0.0213512559410194	1.41693967247037	down
pos_141	Inophyllolide chromanol	2331.1180283159	2106.00738915719	2160.8898815383	1768.30396101195	1788.88301332578	1996.75402926894	1467.7193933738	1264.26667895071	1426.65957720703	1796.61892469807	1486.4340128419	1369.42580277227	2025.32605043634	1468.52073164063	0.725078676257705	-0.463790548465303	0.000798233325809982	1.55892281051561	down
pos_1410	1-(2-Furanyl)-1-pentanone	490.575890978107	475.81510461771	484.238087757484	488.716895569658	419.325895584023	511.373961597027	474.116723846585	545.173342972908	596.457527983155	518.266323663564	680.785239266257	573.371031554179	478.340972684001	564.695031547775	1.18052825033832	0.239432566035286	0.0302423340402323	1.13469450666791	up
pos_1416	Deoxyguanosine	889.558201639503	828.597421328375	754.990264903589	634.862112060108	744.073494806663	844.719209583448	576.472469900322	269.825210799423	334.47551372019	627.580557894239	392.051264883078	267.264135176672	782.800117386948	411.278192062321	0.525393625942727	-0.928529397035916	0.00096873260541929	1.55551155798702	down
pos_142	[(2S,3S,5R)-3-Azido-5-(5-methyl-2,4-dioxopyrimidin-1-yl)oxolan-2-yl]methyl (2S,3S)-2-amino-3-methylpentanoate	39.0173732925695	70.5776428038916	80.4656302147066	46.0406304584028	99.0457386140529	65.1831177079096	4.83710110509058	10.1072607671698	10.2170723557444	26.6893426490127	0.292790138602615	9.45762360959121	66.7216888485888	10.2668651042019	0.153875977682466	-2.70016007169078	0.000828030043516496	1.5490203390696	down
pos_1421	benzaldehyde	938.941754555434	942.916969700612	938.307736966192	835.966919295809	859.463194234374	982.244804875692	750.549308992064	687.715211832513	825.647024582305	786.054388659223	901.547051772422	729.465224262562	916.306896604686	780.163035016848	0.851421110009857	-0.232055234355506	0.00616998088202223	1.39169103583815	down
pos_1422	trans-o-Hydroxybenzylidenepyruvate	274.977935799174	255.678851405606	316.144016215926	174.163570541702	285.27768418276	212.044280392395	143.001102865771	56.8180749673826	84.1652384985717	157.671461471498	110.085907702286	66.6155029814725	253.047723089594	103.059548081164	0.407273168961392	-1.29593132174756	0.000290140872662142	1.59565127346029	down
pos_1424	Oxepin	664.386584400771	684.759666365282	787.748755787082	635.070075317436	748.56106357577	790.634155444285	536.782518779356	341.660846316912	384.252929381333	672.015191176031	525.776999919467	347.972031789088	718.526716815104	468.076752893698	0.651439594297154	-0.618296685930069	0.00381552916009523	1.43820387741383	down
pos_1425	Cycloserine	219953.945168088	219491.692484594	217100.52635074	188366.9816207	207843.384488633	230658.018273559	166382.497596894	146772.947011799	169647.370082668	165654.394749518	188837.237784314	154221.530614904	213902.424731052	165252.66297335	0.772560961761551	-0.372279316225039	0.000165663619233443	1.60846349479585	down
pos_1427	2-Phenylethanol	289.522730565017	297.230591917191	321.23828757296	222.703975406403	285.144507499988	301.006233004485	192.383764327942	150.607132000194	173.537779115029	225.505141234197	198.273234487965	147.417753908115	286.141054327674	181.28746751224	0.633559794270693	-0.658447310048651	0.000205334850640208	1.6228020527157	down
pos_1434	trans-Cinnamic acid	57452.2664125138	57675.2095229213	55393.9830239028	47936.2165179429	53231.0102898475	59958.8574549867	42640.1212875197	38463.7469035255	44702.7709407056	41331.0299951776	48364.2507693365	40728.2743900799	55274.5905370192	42705.0323810575	0.772597896540844	-0.372210345164041	0.000258830867084296	1.60175958734948	down
pos_1441	xi-4-Hydroxy-4-methyl-2-cyclohexen-1-one	1890.55480093391	1848.86161446574	2007.3788124914	1560.43650297419	1910.50861413575	1927.25350008892	1425.16728476952	1046.07003486789	1309.6164239065	1538.84831707271	1504.39858210362	1108.25038410746	1857.49897418165	1322.05850447128	0.711741176090682	-0.490575392819543	0.000599773555529954	1.5625227348115	down
pos_1442	Toluene	2332.98825452261	2346.13609239994	2501.82623289626	2022.83968383038	2417.55698995888	2441.34919914538	1746.26510613043	1369.66370774307	1703.90867963774	2063.86184371373	1837.13798272176	1391.29559423076	2343.78274212558	1685.35548569625	0.719074961772182	-0.475785919021452	0.000780683221912385	1.55645883842707	down
pos_1443	Benzeneacetonitrile	260.191111914786	245.76017364483	262.942161772442	199.235116818568	246.201639191556	242.044626757567	183.870343626056	143.544229960031	170.36541760492	206.855222421607	198.800883319414	155.767507086122	242.729138349958	176.533934003025	0.727287771064818	-0.459401776490104	0.000710127867079713	1.55961855671558	down
pos_1444	(Z)-[(4-hydroxyphenyl)acetaldehyde oxime]	207.833460332677	208.810780780403	237.629106756516	177.237474204174	240.028342291706	254.165039444269	140.935048397133	128.178315038433	147.128497092742	185.357729494481	162.358713678587	156.170306720063	220.950700634958	153.354768403573	0.694067807718507	-0.526851479518313	0.000973144660236315	1.50886790385306	down
pos_1445	4-Methylthiobenzamide-S-oxide	606.120198053649	591.242714637877	612.9754739719	588.51558857638	791.261487124189	586.703804329522	312.28530733518	274.131816316997	112.790218254815	325.869560619982	120.807332862668	106.24807095277	629.469877782253	208.688717723735	0.331530904161748	-1.59278473524998	2.33203891502819e-05	1.59937910179355	down
pos_1446	Phenol	343.539875684203	352.962864649043	366.05292426994	275.275347091125	375.392476200101	351.484621839912	244.201973816829	183.54821518275	219.557462972463	263.640325249501	263.13829835966	182.613859271484	344.118018289054	226.116689142114	0.6570905245426	-0.605835956741247	0.000220056742976907	1.59887747287726	down
pos_1459	Hydroxyprolyl-Tyrosine	18151.1794068904	17550.6599735067	15026.7141927124	13817.2754712711	16854.9098073708	18501.7624961098	14744.3519643338	8600.12379586558	8769.38718739836	16451.4533528015	8610.20658951753	8088.3433481095	16650.4168913102	10877.311039671	0.653275597282365	-0.61423634514869	0.0103955787830962	1.35757659842029	down
pos_147	S-(p-Azidophenacyl)glutathione	183.527368859067	199.388115285839	164.021868105414	174.208556126842	191.819788026462	159.494424676171	150.363501435976	157.498742007038	103.448791401856	181.814965771302	97.8901356743479	120.840860948178	178.743353513299	135.309499539783	0.75700436900282	-0.401626468229179	0.0225785977345127	1.21119461816134	down
pos_1481	Pantothenic Acid	47306.7374168378	47369.2279905792	48275.6160608546	38947.2244930695	43269.3606431678	47409.2167709847	26200.5063211858	23288.4391120941	25897.6158196591	24412.6640665598	29025.0360669964	24817.1111572356	45429.5638959156	25606.8954239551	0.563661484460285	-0.827099104801438	3.38301120860657e-06	1.73205657433246	down
pos_1489	Succinoadenosine	1107.32310540831	1154.58015127193	1040.26405933254	572.501964649726	842.958806902021	1120.88686380034	268.496099997152	200.59336215948	216.117198194532	179.531611093225	252.746843236067	186.409825175251	973.085825227478	217.315823309284	0.223326470980587	-2.16277383034131	0.000366577799946022	1.7071648473397	down
pos_149	Xylostasin	46.3868589388132	83.6942365690328	100.000172099579	71.0627447198321	145.981798638669	113.058678000851	45.0103155879084	60.038260255053	47.8228882856057	81.718377739781	33.662317891293	51.2082976148363	93.3640814944629	53.2434095624129	0.570277227710644	-0.810264670675036	0.0367051613037681	1.08120362422043	down
pos_1492	Deoxycytidine	845.144139250202	885.344087427516	970.881019190293	534.174980847785	785.943056447273	790.902818361292	279.330011652046	167.542577221441	189.168053829938	273.86952910094	220.532760842088	163.102364441225	802.065016920727	215.590882847946	0.268794771371078	-1.89542301997896	7.8803435113936e-05	1.72262515040326	down
pos_1495	Clitocine	502.897618323526	517.877414971217	462.695678602793	271.528828491068	353.390602935624	501.149764319981	124.902018053943	112.794558045579	129.207273974861	95.7023499416958	138.65016629521	113.414736945962	434.923317940702	119.111850542875	0.273868623799828	-1.86844410405872	0.000497512467150165	1.69595935718723	down
pos_1497	Biotin sulfoxide	537.046648176667	564.541709837657	575.072758140713	487.848086508349	511.767720115438	570.286615242076	408.421142939414	338.694896601936	323.900263113997	389.336916624286	109.418123502854	285.03416402052	541.093923003483	309.134251133834	0.571313478107283	-0.80764552931143	0.00232953358859151	1.51143742057181	down
pos_150	(3S,7E,9R)-4,7-Megastigmadiene-3,9-diol 9-[apiosyl-(1->6)-glucoside]	622.964995659865	556.872897885104	590.269982387382	390.687235207393	394.61286548201	479.330918250217	265.375075757834	197.288173597239	235.105203120132	340.987425286882	245.662109377661	226.280627217465	505.789815811995	251.783102392869	0.497801842824091	-1.00635652381257	0.000712865508915371	1.62101727349676	down
pos_1507	(R)-Pantothenic acid 4'-O-b-D-glucoside	4731.79257773668	5736.05986041411	4253.94717144	1857.51537193569	2214.18776108214	4049.05256913681	317.468112213101	212.792960946887	213.927621158134	302.305280765364	169.187558266872	184.363225683863	3807.09255195757	233.34079317237	0.0612910744847504	-4.02817919308761	0.00204158767166081	1.65129661872337	down
pos_1512	6.alpha.-Methylprednisolone	2543.16687505597	2564.89463827536	2551.03795281025	2240.43829258467	2953.36973364309	2902.83740348756	2036.37583129513	1673.84801302081	1555.13975107396	2695.36223070264	1460.71675318059	1476.31094082083	2625.95748264282	1816.29225334899	0.691668568647593	-0.531847197069289	0.00711526898624324	1.35742195999468	down
pos_1515	gamma-L-Glutamyl-L-pipecolic acid	11085.1627135874	10845.1970838252	9866.85254266585	9610.91660117978	10385.9334953918	11542.9238503958	8693.04641135055	6889.26343162407	6724.04722534164	8670.61062387535	6530.41384517183	6612.95155364869	10556.1643811743	7353.38884850202	0.696596659826171	-0.521604539654044	0.000162613469351995	1.59659984586529	down
pos_1519	Methyl 2-hydroxybenzoate	2962.28552889546	3535.072947554	2819.9150034534	1457.16920507505	1410.68660756957	2653.34995546463	122.299127538691	78.376454308662	78.3511736300374	26.7533286208867	111.557774079771	79.9402909686767	2473.07987466869	82.8796915244541	0.0335127435119973	-4.89914639254489	0.00102177765663878	1.67909952215981	down
pos_1521	(1R,5aS,6R)-4a-Hydroxy-1,4,4a,5,5a,6,9,10a-octahydrophenazine-1,6-dicarboxylate	1148.86462614097	1364.25333207331	1351.69186754529	1124.78640279098	1448.06291760907	1453.84066356959	901.396116411994	722.772260305661	617.474630491009	1396.46780251808	571.07416425047	639.219762355505	1315.2499682882	808.067456055453	0.614383178512563	-0.70278937851698	0.00833369159270419	1.3655511192434	down
pos_1526	(Z)-1,3-Octadiene	47.2198212304825	50.9949522184201	59.1164740987533	67.5727778583044	53.4141784413891	59.7234489698971	64.9767489509635	94.5435342964496	87.9143440867863	67.0447700106088	79.481294663925	108.159493406706	56.3402754695411	83.6866975692399	1.48537963067793	0.570831699579223	0.00801494138098022	1.40605232328589	up
pos_1527	(3S)-3,7-diaminoheptanoic acid	3014.09200147006	2907.45283999705	2814.74774480468	2499.59299217788	2930.97379760748	3116.53107600823	2191.5125594097	1673.03827273308	1808.28008914399	2389.86828440411	1890.71495755145	1713.68555602976	2880.56507534423	1944.51661987868	0.675046933159915	-0.566940284748776	0.000106327323819842	1.62285452496033	down
pos_1528	Gly Leu	4268.46039403317	4204.20750974442	3887.70015236993	3403.70472489478	4170.19444605632	4444.82457684203	3013.33697912935	2279.98242691183	2493.11980326078	3247.54160817825	2539.27161793549	2321.70489576154	4063.18196732344	2649.15955519621	0.651991364526876	-0.617075238462843	7.75805678376938e-05	1.62956842018901	down
pos_154	Nocardicin C	151.812811592876	142.211168322962	145.493858839649	122.188730512569	150.545888527942	176.282846303628	101.326340872922	50.3064312551611	79.4740065066192	128.00788865824	77.1878398862992	63.7670202281221	148.089217349938	83.3449212345606	0.562802091374519	-0.829300405243192	0.0011130697054149	1.51194713474934	down
pos_1542	Ala Ile	11479.2454578207	11074.7560890604	10018.1564220357	10359.0262145169	11779.6590998347	12079.0443956156	10185.3178748382	8054.27682587231	7007.58995202258	12191.4761605329	6222.00755229407	7718.19396812376	11131.6479464807	8563.14372228064	0.769261098037863	-0.378454742589586	0.0357316309871758	1.15561370451814	down
pos_1548	all-trans-4-Oxoretinoic acid	417.724160632397	611.509327670411	644.45034237024	632.135696099152	645.191428595742	670.579307793802	623.597552789507	807.779227983148	744.203741095092	922.421682685699	607.304252916297	781.938006122217	603.598377193624	747.874077265327	1.23902599066369	0.30920645076208	0.042488083790911	1.05875879569688	up
pos_156	Berotralstat	92.0579351099095	90.5474548119613	91.8165545174832	74.0603808499756	94.5869033731766	83.2137204593374	64.0115496898431	35.7808703271179	49.7686279235934	78.3118351503889	48.3706569698602	53.3890866175831	87.7138248536406	54.9387711130644	0.626341072285188	-0.674979608185934	0.00146486030774116	1.53173537026803	down
pos_1581	Prolyl	138.665765636169	133.866992892293	105.692120032836	92.3064400773517	124.24909330965	132.508927350846	93.3427188787106	35.63631940882	2.03136240743787	117.776054516129	13.3643087678887	9.70621494534234	121.214889883191	45.3094964873881	0.373794807973267	-1.41968156476427	0.0104671994099995	1.37448318830066	down
pos_1582	4(1H)-Pyridinone, 3-hydroxy-1-(3-hydroxypropyl)-2-methyl-	3505.809332458	3315.86717253154	2758.80628492271	2552.07186862185	3140.29264780907	3500.71003325837	2750.87699158868	1185.85419046819	985.856335928288	3085.63580977926	934.577262439818	987.424780210009	3128.92622326692	1655.03756173571	0.528947454698269	-0.918803681832383	0.012748495202835	1.34327347126792	down
pos_1583	Tetraacetylethylenediamine	33173.3965302804	33005.9309748444	30682.4426782867	26058.3920553209	31552.375918959	34457.095475972	22246.2007003439	14426.0643447711	16038.3345827833	20611.3176230603	19093.779911798	14164.7766553815	31488.2722722772	17763.412303023	0.564127880673282	-0.825905854425541	2.3238337330761e-05	1.66721388677786	down
pos_1584	Linamarin	24800.4087967855	22955.0153694941	18181.4174778285	18155.1195845637	22030.4958171267	24301.0304599227	21340.3339976134	10259.1561492053	7599.75443821955	23521.2754244082	6783.90633036722	7570.59155304778	21737.2479176202	12845.8363154769	0.590959645128953	-0.758868478461064	0.0335028549996274	1.19504915127263	down
pos_1585	Glu Leu	36319.5790556543	35075.6629331436	31410.5569407273	30578.4501005775	35455.3729068129	38295.9787706477	27489.7526896325	18559.1991422664	17076.8117760807	32149.0324835166	16502.8427520755	16341.2769744121	34522.6001179272	21353.1526363306	0.618526778498418	-0.693092038294343	0.00346122025371046	1.45791694415059	down
pos_1598	Meprobamate	514.73078234027	476.137395658894	403.556510067566	351.296978140448	437.123379393375	492.45480402524	350.921703944081	138.965408696063	85.4690409261477	411.030822054632	96.9615006407773	99.579644520115	445.883308270965	197.154686796969	0.442166556002041	-1.17733818622954	0.00656631385900702	1.42029777746593	down
pos_1600	Aprobarbital	267.459395736614	249.367753031522	216.022463938396	211.293293135797	249.321525657375	263.038228162137	209.989727789768	107.197567222005	77.7670875291272	254.048576303948	75.1890699426194	75.2237850271994	242.750443276973	133.235968969111	0.548859837990457	-0.865490318795591	0.0175968997933067	1.30492075884981	down
pos_1603	Fasoracetam	4061.37597475367	3758.90136981946	3422.17729520247	3245.38220448759	3813.11463045863	4141.01352056066	3003.01038023553	1834.77996808658	1648.23540928438	3419.51086151353	1679.2165287608	1588.28481287912	3740.32749921375	2195.50632679332	0.586982377146076	-0.768610904645075	0.00365105574443657	1.45676025940891	down
pos_1607	Z-Gly-Pro	3657.0436256485	3979.38562128072	3579.74037845858	3443.28375103666	4150.76734153031	4335.2767266586	3208.12686530192	2856.17630289669	2439.38905900674	4013.18175874906	2265.16959156658	2541.86396478108	3857.58290743556	2887.31792371701	0.748478514396062	-0.4179671915885	0.0125054736837896	1.29211711343605	down
pos_161	N-({(1s,2r)-2-[(S)-[(1r)-1-{[(Benzyloxy)carbonyl]amino}-2-Phenylethyl](Hydroxy)phosphoryl]cyclopentyl}carbonyl)-L-Tryptophan	93.0266637274804	89.4722584668486	90.6520220266225	76.0918835735774	85.3925453869408	94.6239860040054	41.2949461199401	27.478798188667	47.4935292060515	70.7657554064377	31.4817906581141	26.731920341067	88.2098931975792	40.8744566533796	0.463377237764316	-1.10974091769173	0.000468062681279743	1.61058423167167	down
pos_1614	Kyotorphin	419.971632522056	453.013821656738	403.367536648024	369.713502507267	462.053391696914	446.611013361996	379.867201992583	354.65703001953	363.465576707712	81.1705617649494	65.3994286092905	308.537447809674	425.788483065499	258.849541150623	0.607929879378171	-0.718023166789834	0.0369512928466186	1.1281824140431	down
pos_1624	Doxyl	389.347543687019	343.100373330007	297.062613013206	254.950224398396	285.822092519884	345.381912649891	325.614839044156	210.617848999227	203.827970549475	316.430117188268	198.819006555605	216.408284258382	319.277459933067	245.286344432519	0.768254497150974	-0.380343787903594	0.0403773954505207	1.17022331087564	down
pos_1626	Ile Val	24480.464108045	19377.0016167539	15209.4817255449	15009.5567583441	18254.0227107937	21316.2178212858	19614.3278751839	8893.77065655813	7583.16700853115	18576.7814548698	6615.22100412606	8201.729333301	18941.1241234612	11580.8328887617	0.611412121755603	-0.709782939745669	0.0301926697047917	1.18191899553545	down
pos_1650	Therafectin	742.581253606413	897.096793603109	907.422038819949	772.774571476798	1040.71972555146	986.105467974209	604.963255681198	661.128381517936	704.897401035578	1028.93788979256	457.407856091423	580.863027652144	891.116641838656	673.032968628473	0.755269217326918	-0.404937107043684	0.044911594107646	1.07778898017875	down
pos_1651	Arginyl-Histidine	741.343297409524	816.821298850517	760.952835735646	695.509184563608	1144.95324303105	1271.56699148035	680.94629340785	665.576670520716	571.244871438143	808.317827463163	588.011622423257	546.845451307504	905.191141845116	643.490456093439	0.71088903364848	-0.492303715210152	0.0453107306183072	1.07326703651347	down
pos_166	2-Methyl-1-Pyrroline	1222.6220149987	1154.89327024444	1108.84570685779	1075.0933075195	1076.96693918582	1202.16475206809	919.073648875883	855.057044957826	904.328468509023	1152.64229761533	1023.7387234179	919.552045281589	1140.09766514572	962.398704776258	0.844137071935191	-0.244450810475521	0.00832323864128854	1.36259654094754	down
pos_1678	Folinic acid	687.954657556642	935.246322737536	851.083536668309	419.958118330252	595.683573388232	666.468101665683	66.845683751106	69.7149560025179	152.80268060222	78.7721963215649	150.593356672543	91.0593514051039	692.732385057776	101.631370792509	0.146710869860708	-2.76895233012564	0.00038881879933673	1.70454762363697	down
pos_169	Calystegine C1	4768.43479140921	4538.41448296459	4713.20321209602	4809.23592136017	4606.06185319347	4997.98261010903	5272.62350171385	4598.49101462772	5537.54870165445	5571.98364128254	5816.21616408596	5149.34932117733	4738.88881185542	5324.36872409031	1.12354793190551	0.168061672935553	0.0182589564395066	1.21541452991919	up
pos_1697	alpha-Terpinyl anthranilate	3764.75447467969	3877.58021626527	3935.25969703759	3685.95735769787	4281.80819822094	4058.50671765823	3213.28437528865	2690.98456830506	3205.80547144463	4152.55652782285	2874.12267031489	2874.0882805301	3933.9777769266	3168.47364895103	0.805412188023692	-0.312200790634122	0.0139753635724373	1.29683573785876	down
pos_1711	2,6-Dihydroxypseudooxynicotine	13371.6654416654	14045.3916996591	13182.3662319285	12137.454391071	14278.2686225666	14950.5266169273	10439.8363340617	8648.53198732555	9459.61237574831	11826.1086005833	9277.04127913992	9165.70169584145	13660.9455006363	9802.80537878337	0.717578836569311	-0.478790753162437	0.000106690633579412	1.60560879013724	down
pos_174	N-carbamoylglycine	333.709729641053	319.312293454825	301.041498050109	352.01092496782	322.288789287331	366.691839840421	385.152272714592	376.069029338241	424.517711102562	402.126782506439	431.782682314869	395.89236737912	332.509179206926	402.590140892637	1.21076399109601	0.275917674232709	0.000345368516124719	1.53806154569696	up
pos_1755	Pro Leu	36633.3313136532	35820.2356699355	33747.7361169947	27667.8033141891	32972.3360352569	36215.1082017733	22480.9693735868	14397.1108684191	16483.9662878115	20241.6269183705	19632.3328383804	14392.3015578198	33842.7584419671	17938.051307398	0.530041052597938	-0.915823991653395	9.25922549052143e-06	1.69198082980427	down
pos_1756	S-4-Hydroxymephenytoin	2297.96793096311	2245.68481384141	1724.03194433692	1773.53267015048	2232.94210491189	2551.61091871388	2000.73112643909	1250.0694001538	1056.28431927481	2357.13471557414	984.626461720576	1045.26024660404	2137.62839715295	1449.01771162774	0.677862304579061	-0.560935849071318	0.0359755064875417	1.15378653949676	down
pos_1763	N-Acetyldemethylphosphinothricin tripeptide	2511.73540953233	2902.91878465853	2247.25889211354	1343.57037540439	1494.22119895926	2344.03147522349	496.283131611935	305.427380302717	366.613128138671	504.815131912946	360.803693055135	284.047130216891	2140.62268931526	386.331599206383	0.180476270355689	-2.47011893583982	0.0007396323458737	1.68929442811741	down
pos_1779	DMABA NHS ester	2552.26240653403	2491.91893464499	1556.67376948486	1525.14368978131	2041.1538040004	2640.33252178189	1952.13273596038	684.618046959479	501.489856011884	2011.86459863752	463.561143931524	461.704549720073	2134.58085437125	1012.56182187014	0.474360959340844	-1.0759428162072	0.014886306928639	1.29120074669669	down
pos_1788	Pro Pro	1597.79316655985	1499.12316632343	1422.60009692798	1253.57940074389	1479.42501403367	1623.99682242366	1198.84038818955	546.675692437006	437.036506063428	1308.435693246	432.32795732002	545.059348700392	1479.41961116875	744.729264326066	0.503392856701235	-0.99024335052757	0.00500303107202361	1.45600756889545	down
pos_1794	Paromamine	1579.11666035828	2079.27056117378	2122.33112618178	1650.35934173435	2552.16851675295	2251.4951638254	1186.54843966664	1392.00906753818	1179.60623845909	2276.46199183697	887.385538117807	1204.45809853862	2039.12356167109	1354.41156235955	0.664212599872855	-0.590283004383883	0.0208858483420515	1.18526619188972	down
pos_1798	Matairesinol	2776.94276605935	2843.42390158213	2849.37284548153	2629.09400182332	3109.53081630694	2889.00896576989	2278.99748140158	1989.39287568927	2050.43054332294	2807.89115937726	1881.70075813015	1918.23637625301	2849.56221617053	2154.44153236237	0.756060534539822	-0.403426345382648	0.00305893746685482	1.45728635955008	down
pos_1801	2'-N-Acetylparomamine	5184.41704798801	5545.89623681532	5285.98403939775	4907.05841058652	5943.38047681089	5998.27875591015	3882.24682798023	3714.26030990945	3597.2708429361	5358.59048088754	3356.93195622363	3706.94973589857	5477.50249458477	3936.04169230592	0.7185832769948	-0.476772733827	0.00186842951816031	1.46152330609389	down
pos_1805	Nebramycin 5'	6322.87133282162	6509.0353920436	6179.95672796247	5639.63154609675	7116.7967146813	7061.84985516343	5011.63551891851	4107.14743257752	4331.14576693747	6560.44056432736	3896.55681747286	4018.65389128828	6471.69026146153	4654.26333192033	0.719172757638936	-0.475589722482708	0.0051838975021859	1.3958441468944	down
pos_1809	thiamine triphosphate	83.5455480779563	96.279855733612	87.6517483973348	79.1028851516411	95.935788776266	105.419074690989	57.2536675586015	20.5845419811368	26.0325457983057	37.7773324879888	35.420513336067	14.3352576053217	91.3224834712999	31.9006431279036	0.349318611532603	-1.51738458398831	2.97056077805569e-05	1.65059167556907	down
pos_184	Grixazone B	95.328659335485	99.3532174506018	88.9106998831233	44.9778210698895	26.3712870279212	41.5731780718357	9.33881481025753	20.7242913229026	21.8758860319813	24.9116989905832	11.5999324495691	23.7778319777912	66.0858104731427	18.7047425971808	0.283037197596032	-1.82093642606773	0.0141857998353075	1.43045292367278	down
pos_1850	Aminomethyl fluorescein	21535.5738337721	32067.7277255542	32660.440703304	22926.2333302206	37399.9826870933	29998.408483238	50252.4566483042	66128.8343462754	70396.8197239408	80292.1566683757	31671.3379707317	56517.0438858616	29431.3944605304	59209.7748739149	2.01178965384462	1.00847946954734	0.00642397315629978	1.33682217370426	up
pos_1867	D-Tryptophan	3240.45204933285	2942.14979632818	2855.46102495063	2437.8708829966	2745.17599025738	3029.02485605099	2338.4620137692	1906.82228920431	2318.15662848275	2408.05141710154	2491.12946437163	1997.48252210128	2875.02243331944	2243.35072250512	0.780289814961546	-0.357918026104535	0.00163341044519482	1.5095638119741	down
pos_1874	CTP	240.134443696612	265.870515454147	179.290206616716	248.933141301107	252.952926953321	321.532437868224	155.532382279701	60.3788934710541	70.0153607985502	128.222445698661	98.3451950924871	106.845026848428	251.452278648355	103.223217364814	0.410508180397788	-1.28451712330638	0.000120380072055371	1.54792588392661	down
pos_1879	1,5-Naphthalenediamine	2662.17839930839	2514.89785203807	2604.05011525243	2237.43225553667	2519.75015473316	2639.26714023209	2025.71648068039	1719.51147671843	2068.27926996782	2219.18098895329	2240.99346441882	1852.1297287691	2529.59598618347	2020.96856825131	0.798929386071824	-0.323860099701548	0.000821297951652911	1.54221220993499	down
pos_1880	Indoleacrylic acid	48312.9134645749	45303.4715665914	45532.4065518963	37950.3378978508	44938.1450667546	47767.4823593259	34816.8309843151	29510.0227186545	36502.9230147251	34334.1368829166	40395.5039332952	31916.4426929313	44967.459484499	34579.3100378063	0.768985182490159	-0.378972295600028	0.000698709426169496	1.54090298408552	down
pos_1882	N-Acetyl-L-glutamate	495.163490077182	474.569366812572	472.17109323383	390.513622323984	468.733964561003	514.803764608777	349.787104435704	310.417238753522	359.055903859129	376.110493077594	387.845329756249	318.703668610818	469.325883602891	350.319956415503	0.746432209803108	-0.421916852641163	0.000332803870036259	1.59949385602197	down
pos_1894	MG(10:0/0:0/0:0)	574.764968533227	440.485608926157	415.262302866796	322.004289456811	410.53882054939	380.751133963181	289.07577109573	151.808706696708	266.159657898525	344.523280377557	221.172781871214	204.102483156904	423.96785404926	246.14044684944	0.580563937804683	-0.784473134300941	0.00266546971757018	1.46423308274911	down
pos_1911	Isoquinoline	1401.2529246388	1387.07373333532	1335.05055116313	1203.13000792222	1351.61263707351	1443.42614280122	1199.82127393968	979.151420522029	1166.31692074909	1340.34026671799	1219.17621221431	1026.41570336698	1353.59099948903	1155.20363291835	0.853436254640009	-0.228644696232134	0.0137384166150103	1.33199556948945	down
pos_1912	6-Methylquinoline	8178.07070558565	7782.05135476785	7984.13160836547	6764.98841583256	7944.11608262447	8402.48715823663	6142.09442212077	5175.61521749661	6245.95214055965	6420.95428129884	6985.94802139352	5530.50645896395	7842.64088756877	6083.51175697222	0.775696840411893	-0.366435169652245	0.000561320071171451	1.5482762900191	down
pos_1913	4,8-Dihydroxyquinoline	84.674391738312	76.5951989682185	81.2981845418137	71.2781515953569	73.864398258475	77.0995106759341	46.3261350470432	42.3163382937643	54.8679777457648	59.2759019528747	60.461063697331	47.3339184917438	77.4683059630184	51.7635558714203	0.66819010985126	-0.581669465962064	7.54756033428326e-05	1.63287959474763	down
pos_1914	Isoquinoline N-oxide	14276.4921616157	13472.0800215253	14021.6001058157	11815.0351449314	13734.7950021942	14558.9634917376	10776.1824433919	9227.19114371015	11096.9262535525	11134.2569420211	12667.3210338104	10001.8073976143	13646.4943213033	10817.2808690167	0.792678369574378	-0.335192485887017	0.00113054720581482	1.50831024647887	down
pos_1916	3-Methyl-quinolin-2-ol	631.354794861557	599.029939535627	621.411881310041	496.356033011467	605.756589515708	622.254035835069	477.779925337742	378.097978842426	464.4516983276	485.880084489067	523.410045008523	385.749726448124	596.027212344912	452.561576408914	0.759296835841487	-0.39726409873566	0.00107919826230275	1.52850653706713	down
pos_1933	UDP	300.451231914081	246.421062614641	155.707859557493	85.4439977258677	137.903732948272	213.496547893571	185.830975528192	3.59679151714411e-07	3.59679151714411e-07	145.272315571417	3.59679151714411e-07	3.59679151714411e-07	189.904072108988	55.1838820897209	0.290588197908944	-1.78295198504806	0.0180957160157855	1.2914566516678	down
pos_1952	8-Methylthiooctyl-desulfoglucosinolate	639.777787559631	753.919511789185	624.311717924407	302.619564276643	324.03042404642	601.843423587652	7.04959426255991	4.15639753596992	12.2973221591429	5.818722693216	3.14382846384484	8.08441847444754	541.083738197323	6.75838059819685	0.0124904522555291	-6.32303047463858	0.000853962920468438	1.68809567518679	down
pos_198	Guanosine 3',5'-bis(diphosphate)	117.228466926733	141.538893238712	112.565458626274	126.851141418837	127.568973661928	140.602026134451	172.161408289886	134.699601639778	146.579886473923	173.482507340081	156.262248145369	158.660984710002	127.725826667823	156.974439433173	1.22899529036847	0.297479387171051	0.00402331804367922	1.27707913714208	up
pos_1987	4-Hydroxyphenylacetylglutamic acid	677.677024565051	609.915635242683	404.578844216024	432.747909845677	531.983710147401	640.517852013179	564.610785671198	125.722331519787	56.3495543881575	592.448286255768	49.5104254243782	74.3839654310432	549.570162671669	243.837558115055	0.44368776668964	-1.17238331901003	0.0344711751050583	1.18586146603925	down
pos_1992	Loganoside	441.158385242611	408.279330953875	434.202843077661	319.491962745834	404.956093389145	447.363651141768	266.994827049096	175.437006207447	254.127358653539	263.782145923065	255.617901551907	182.752982527543	409.242044425149	233.118703652099	0.569635272884913	-0.811889611433177	4.98740936853969e-05	1.65262408177417	down
pos_1995	4-Acetamido-4'-isothiocyanostilbene-2,2'-disulfonic acid	3646.82161229633	3438.98911855361	3737.99843712213	4055.00372708922	3428.70682882635	3529.7736608347	4034.87548707532	3946.82816721804	5009.5113687273	3982.31615767611	6445.66532416575	4674.04112382712	3639.54889745372	4682.20627144827	1.2864798367523	0.363428845610051	0.0452054676824088	1.1276635413045	up
pos_1996	7-Chloro-L-tryptophan	374.978792894801	1058.42397915887	1256.7472285066	896.348759255524	1876.55079130158	1383.38817727104	158.257423422766	199.769725616039	292.882866144961	215.222691371914	342.72732271557	196.220607036023	1141.0729547314	234.180106051212	0.205227987465829	-2.28470060651135	0.00661233547108961	1.38499955276513	down
pos_1998	GDP-valienol	302.563615733815	283.958561300746	302.823247115571	394.134972046011	328.635061480698	287.237791389324	438.177988008387	396.983614736888	517.533852038557	404.251806024377	702.575715672819	457.357370831314	316.558874844361	486.146724552057	1.53572293555528	0.618917958535926	0.0133286457932885	1.32615810068641	up
pos_1999	ADP-5-ethyl-4-methylthiazole-2-carboxylate	603.078311727436	595.971185840807	651.580538724399	734.109181708952	566.407104146797	577.472513953074	751.667889629772	704.291329688989	1026.83546222141	644.932180787444	1211.68247515135	789.89889876367	621.436472683577	854.884706040439	1.37565904741437	0.460122947106754	0.0467136109379989	1.11725005394881	up
pos_2000	UDP-N-acetylglucosamine	4449.99876065465	4228.07118660588	4661.63074692181	5052.74472205142	4264.02763815562	4399.81802313191	5241.89599629776	4940.36864743272	6408.30857763601	4900.12367199187	8175.93500271277	5811.93695712729	4509.38184625355	5913.0948088664	1.31128722527215	0.390983729106238	0.0394117123461284	1.15473468493401	up
pos_2020	L-Aspartyl-L-phenylalanine	7605.76128906208	6887.32395560468	4520.85344133462	4602.14813925077	5659.54741315914	7065.961018301	6138.2163911618	1653.43038535902	1127.07712473414	6353.97545128969	1122.63136224194	1057.6179818913	6056.93254278538	2908.82478277965	0.480247181594328	-1.05815094765313	0.0313123228721307	1.20115199577631	down
pos_2021	Indole-3-acetate	322.914024481761	287.800802978297	215.83671223679	233.97425010654	286.583098983212	321.026395835185	260.485500001067	153.309440132354	60.2560582953681	293.311561577812	51.4156284279943	132.850052180573	278.022547436964	158.604706769195	0.570474259125171	-0.809766304026833	0.0327260575082875	1.16903395240254	down
pos_2027	Aspartylhydroxyproline	954.814565473221	1020.04558314619	1018.52410285909	787.47451768711	879.238524479353	931.79745701106	602.478404004177	487.057617350134	560.747486290501	714.020445808929	500.346103634778	514.831779564856	931.982458442671	563.246972775563	0.604353620256695	-0.726535146484383	2.51897005535144e-05	1.685506777343	down
pos_2042	Descarbonyl-lacosamide	502.40776349409	444.790793581099	404.802583424778	448.340493604267	489.387346872517	503.890677684262	405.137299689162	230.730723169648	192.387701541956	493.434125825423	215.512004052016	175.847946004835	465.603276443502	285.508300047173	0.61320079666969	-0.705568523541905	0.0186140672666668	1.26495842296292	down
pos_2043	N-lactoyl-Tryptophan	4079.12703087119	3763.00710485612	3203.67120602332	3491.87986483279	3732.3166706693	4218.69862743367	3259.35684794294	1987.62517613862	1780.94769567818	3781.3111086554	1662.5249559405	1680.39251460395	3748.11675078107	2358.6930498266	0.629300848041906	-0.66817820780923	0.0121880359863415	1.31646230521415	down
pos_2052	Isonicotinoyl-NADP adduct	320.021255912841	386.993643446809	439.312209472872	980.370123348529	922.411593799279	633.005185661997	1379.11611807525	2365.851253511	1357.17363737766	1690.08655215997	620.032505509697	2365.64557214302	613.685668607054	1629.6509397961	2.65551408996577	1.40899118428663	0.0118006134029899	1.36259458989362	up
pos_2055	Thyronamine	459.190998520701	354.653939744224	139.346885942018	264.145217377783	175.086115917694	374.495878491345	191.970160000204	127.523479657172	172.75777840841	126.22618813809	215.705678882752	119.966495035458	294.486505998961	159.024963353681	0.540007640805933	-0.88894827413933	0.0430378069586944	1.1424235870059	down
pos_2057	Ggstop	11000.0250971177	8967.22667383005	4087.2953584331	6851.59978464739	5105.27632146292	9370.53025772404	5288.14279964865	4032.93979762043	4939.02579119125	3468.39794355615	6250.14052262151	3890.35706548817	7563.65891553587	4644.83398668769	0.614098816268293	-0.703457272729015	0.043992726517566	1.12439124078621	down
pos_2162	(1R,9S)-10-(Cyclopropylmethyl)-4-hydroxy-1,13-dimethyl-10-azatricyclo[7.3.1.02,7]trideca-2(7),3,5-trien-8-one	185.095155377355	324.919362606614	328.180497057026	189.522113338662	276.045804248497	313.504052400987	243.888005670173	127.883721492337	136.021124960254	146.267622998403	197.976772187296	140.156272189714	269.544497504857	165.36558658303	0.613500138618299	-0.704864425027038	0.0116489093553301	1.34482622080417	down
pos_2173	Staphyloferrin B	1362.87216453	1739.54809639289	1275.61159491007	431.927595737287	495.158054447993	1087.11832487926	40.2744645614556	56.957839246548	43.6015856860707	81.9332944779253	43.8033698288245	46.042975610413	1065.37263848292	52.1022549018729	0.0489051933754053	-4.35386851275455	0.00469501738630672	1.59646039898131	down
pos_2175	Kanamycin X	2434.20683507541	2948.46000860796	2107.28827978243	966.159738464172	1060.50701389804	2064.70589963521	342.155945439753	305.295874718738	319.241427896641	386.158909745747	306.561894285669	324.400865555948	1930.22129591054	330.635819607083	0.171294255382833	-2.54545132565849	0.00395796539432075	1.60704401245642	down
pos_2184	NCGC00386082-01_C20H28N2O5_	909.56608807487	1007.14667395807	912.530161332677	841.392950876798	1181.5405399053	1306.52493461721	716.840555279419	835.45393064559	718.751023696523	925.319851161291	716.108307113086	800.11101749738	1026.45022479415	785.430780898881	0.765191299029033	-0.386107625959001	0.0209725529595265	1.20394216093567	down
pos_2185	Cathenamine	3761.72287886903	4159.38777808202	4186.98055729753	3780.60045173188	4597.85790201836	4862.9068009418	3328.09659358323	3562.69705525851	3527.06078069118	4027.23227710818	3392.00534059849	3460.23264167882	4224.90939482344	3549.55411481973	0.840149168445794	-0.251282593816092	0.0114017691217263	1.27692842947095	down
pos_2230	Methohexital	5334.30735517835	5623.66120956777	5862.71908732013	5134.33705450201	5829.37147722971	5806.43569152817	4202.70620566825	3606.50601118767	3971.36810859556	4398.1186923367	4242.62740390892	3376.12403269998	5598.47197922102	3966.24174239951	0.708450762479547	-0.497260505957184	1.82978891249307e-05	1.65935962993581	down
pos_2256	GTP	3563.14087388288	3316.2375801888	3469.55574908858	2717.61542716092	3472.12510091666	3308.96730889081	1344.39084945808	791.230496723107	923.046883401202	1034.8605710624	766.835644376182	993.632142698468	3307.94034002144	975.66609795324	0.294946703285137	-1.76147381110062	1.05988682883065e-07	1.73187640801795	down
pos_2257	NCGC00380976-01_C28H42N2O7_(4E,10E)-13,20-Dihydroxy-8,14-dimethoxy-4,10,12,16-tetramethyl-3-oxo-2-azabicyclo[16.3.1]docosa-1(22),4,10,18,20-pentaen-9-yl carbamate	10476.6975118462	10542.8903149366	10707.7737886933	9577.23010209241	11784.0326581709	11355.9917557798	7707.6425611632	6817.35323050806	7362.25598806336	9362.59489631705	6994.57369299609	7396.29182531408	10740.7693552532	7606.78536572697	0.708216061078211	-0.49773853303492	8.66729135533545e-05	1.59327142726398	down
pos_2294	CDP-DG(i-12:0/PGF2alpha)	452.483757255411	513.477584451937	488.770432014513	425.44184091618	505.406787773015	431.618522492054	324.465604622079	277.37518522974	213.160302202783	447.635055925338	152.571863505036	222.813416259195	469.533154150518	273.003571290695	0.581436196522937	-0.782307207591669	0.0042240507845999	1.45971755934326	down
pos_2297	3alpha-Hydroxy-3,5-dihydromonacolin L acid	2766.46365574228	2734.73923020091	2330.32965021329	2481.98997951022	3203.65759296075	3622.31070733911	2224.3797239217	2253.87770008444	2158.18469967891	2471.03971770624	2101.35108825339	2061.86682328294	2856.58180266109	2211.7832921546	0.774276196149602	-0.369079805342883	0.0200600798216459	1.22562579128572	down
pos_2352	8-Hydroxy-2-methoxy-6-methyl-1,4-naphthoquinone	527.845007248457	596.648268699531	499.915236551668	217.896966026579	222.779767464956	426.150865031463	30.5452433077875	32.2978180277728	59.2554267583025	20.9954078432763	38.9868738216146	26.7786362869946	415.206018503776	34.8099010076247	0.0838376599960296	-3.57625773958872	0.00207649678226979	1.64314455156089	down
pos_2377	Syndesine	1665.85514404404	1998.83348367957	1896.32223163287	1635.60147837939	2006.27370036662	2056.84266165096	1316.55196754729	1423.95125200971	1387.8966601271	1938.30648800082	1221.26231510406	1375.98681534275	1876.62144995891	1443.99258302195	0.769463965710066	-0.378074328708984	0.00771934625316396	1.34074370129591	down
pos_2419	Strictosidine aglycone	1668.07322201605	1863.95885436879	1709.09171009768	1665.17044121794	1912.67339908475	2118.06884448972	1437.17483723735	1385.45585029215	1571.12580077851	2011.76022054149	1361.15519792119	1444.67066413581	1822.83941187916	1535.22376181775	0.842215585099236	-0.247738522233191	0.0444151317846882	1.07863108062406	down
pos_2452	Mycosporine serinol	1165.30336625044	1268.29792170109	1291.48220182508	1036.51701107186	1100.59634179452	1170.37702184179	912.017085112805	849.774944026592	918.077847968239	1288.75225044946	744.580717583799	791.983919350232	1172.0956440808	917.531127415188	0.782812505147352	-0.353261292205771	0.0225793257617147	1.28423186240323	down
pos_2453	Prostaglandin J2	5036.12656917967	5248.6761918739	5209.32649706595	4904.39093651537	5921.22936707362	6266.42354140105	4505.3661813008	4389.60667607521	4642.83529540911	5612.67142771793	4466.91633510226	4494.60162874861	5431.02885051826	4685.33292405899	0.862697115595673	-0.213073962513256	0.0282273429542425	1.12520862580971	down
pos_2457	FMN	681.909080061007	682.871336835532	675.916617887253	400.600952908498	484.930148091357	554.620912712812	345.56340252232	285.939201353738	369.468833392111	309.192437188883	477.754950903743	322.148924485237	580.141508082743	351.677958307672	0.606193408690753	-0.722149929503593	0.00373927725046274	1.51341683783142	down
pos_2493	10-Deacetyl-2-debenzoylbaccatin III	2210.20794771976	2437.76454036827	2461.08824773992	2166.28303323437	2566.7536354841	2733.95513559629	1653.62408733201	1660.10552130946	1642.68224031152	1903.7081889238	1555.49731391676	1717.21690130832	2429.34209002379	1688.80570885031	0.695169986880595	-0.524562297995725	8.8072227813535e-05	1.6261615185078	down
pos_2530	1-(Indol-3-yl)propanol 3-phosphate	772.137464579912	1027.41101522437	892.601099186698	938.788963630477	1097.08407668204	1098.79887849995	528.484736787649	518.75124861975	851.45104388155	556.19793116596	875.232635756091	619.440320997206	971.136916300575	658.259652868034	0.677823736096443	-0.561017936747894	0.00451832273469609	1.30347054677769	down
pos_254	(8S)-3',8-Cyclo-7,8-dihydroguanosine 5'-triphosphate	114.413637776992	139.361630645179	108.970760981895	74.0208989169181	62.6918040812604	103.094448152341	48.2500641348713	46.4158041497737	60.6762549500601	36.1897687547167	81.0527992417008	54.8657071140677	100.425530092431	54.575066390865	0.54343817095747	-0.879812191239537	0.00824373632690047	1.4282561348977	down
pos_2541	Sonchuionoside C	2631.64248222516	3111.58968551131	3007.32568759695	2493.87184235671	3388.75484870337	3495.14391471409	2388.62126870903	2235.3897880185	2093.75739260319	2715.54955976739	1815.98430286082	2136.20808368951	3021.38807685126	2230.91839927474	0.738375323702107	-0.437573755564927	0.00359472985928548	1.40174700325909	down
pos_2559	Crotanecine	1136.52719564191	1440.91839048222	1209.153716004	1017.67297907695	1129.55028918315	1336.03664610285	502.831430633345	463.156123533807	696.272508183575	541.861478046812	756.985623866077	545.051406283046	1211.64320274851	584.359761757777	0.482286997056728	-1.05203618077482	1.85640370143765e-05	1.67888414469945	down
pos_2582	N2-Acetylornithine	83.4855263285326	70.9629447555592	68.9383398312845	60.4556932113966	66.1778068935476	69.283966358737	64.1113597886864	46.0444985987423	32.8212313035093	62.1333492382036	35.4247124176074	43.9513405600258	69.8840462298429	47.4144153177958	0.678472668309068	-0.559637395807984	0.00676987697720576	1.38420225418642	down
pos_2600	L-phenylalanyl-L-proline	7829.86844361876	7434.45254490012	6327.95294197546	5709.39755565707	6856.85158646403	7609.63495576513	5282.44092908073	3496.61897110605	3728.07881507023	5798.94327667817	3904.1273411331	3324.99271833651	6961.35967139676	4255.86700856746	0.611355713461297	-0.709916047542874	0.000588751575816786	1.55427736077331	down
pos_2601	Asp Trp	5799.06837140727	5570.0011204129	4218.00023700557	3993.36571965831	4921.45083074609	5673.44032477889	4925.83272168616	1676.05625077972	1157.98003899617	5512.1231322801	1116.60700839284	1035.44215467482	5029.22110066817	2570.67355113497	0.511147451996778	-0.968188565801882	0.0325346984015542	1.21459160137433	down
pos_2603	Glu Trp	5259.88740880218	5037.55582312988	4595.15862458881	4220.59266251982	4935.21904246775	5323.82188868603	3764.38084047884	2520.14872903456	2230.01959597594	5170.30477496528	2521.54033569942	2143.3300666635	4895.37257503241	3058.28739046959	0.624730261812471	-0.678694679423895	0.011051833461411	1.37027762521868	down
pos_2636	3-Pyridinebutanoic acid	162.141906487345	159.439955668417	153.083028548052	139.097782408364	154.047716509175	168.784369781835	119.855867949967	68.9015931889363	59.5868862059393	163.595118374684	56.778409763528	66.7040955648271	156.099126567198	89.2369951746469	0.571668766745033	-0.806748624438964	0.0117048276319263	1.37877332301167	down
pos_2708	Integerrimine	138.506911154922	147.94690456213	147.423514387394	123.218101589323	153.67726562229	148.949715378711	94.2698276693011	83.3357213101186	65.8089197310343	167.206926723022	102.11851341795	100.98853986259	143.287068782462	102.288074785669	0.713868150523499	-0.486270457819589	0.0324345851457337	1.2172788949422	down
pos_2710	Scopolamine-N-butyl	6919.69616631583	7170.19656069497	7158.88816689673	6521.32395207159	7914.99065443761	8114.80648461035	5385.40474900665	5181.91833278855	5623.32941027188	6473.39486239409	5570.21066565411	5236.27544668265	7299.98366417118	5578.42224446632	0.764169140794876	-0.388036095921476	0.000322973041835222	1.53870341138472	down
pos_2717	Gentamicin A2	1127.00615759031	1378.93341335069	1063.77313837097	773.268945251915	887.427360742275	1269.84701416154	748.042011542004	816.744477496061	679.36501263262	720.945052899934	769.832600874845	732.399276469097	1083.37600491128	744.554738652427	0.687254226858567	-0.541084220032888	0.0139632689953613	1.45465873953136	down
pos_2736	Angiotensin (5-7)	4252.76270518254	4133.99666984122	4131.94190701233	3663.11369241077	4485.26955744328	4481.06114772884	3481.80830616939	2422.4584846454	2824.85235437627	2809.45286524029	2971.66043603433	2499.22468100966	4191.35761326983	2834.90952124589	0.676370231991318	-0.564114928787529	5.7238737265392e-05	1.61835782966428	down
pos_2747	Erythroskyrin	2149.17134577186	2091.42079626241	2028.89470979859	1784.22314307409	2218.95910316602	2032.69146138371	1234.27862237557	1001.39388603621	1027.77657290376	1346.04257998807	1019.51132341011	1081.99823479371	2050.89342657611	1118.50020325124	0.545372172321275	-0.874687006438967	6.01076613808323e-07	1.7080174212119	down
pos_2752	PI(22:4(10Z,13Z,16Z,19Z)/PGJ2)	4205.80334809044	4901.82835295232	4644.18901591039	5093.56394512777	5458.00789145004	4709.46210374507	3408.77301171026	3992.97565589563	3546.06552339738	4398.86369121343	3078.25829096481	3737.81373724346	4835.47577621267	3693.7916517375	0.763894148722344	-0.388555354130649	0.00126318657483092	1.36048107053958	down
pos_2770	Phenylalanyl-leucyl-leucyl-arginyl-asparagine	14996.6806835105	16866.4438630748	17465.3697707108	11323.0045297641	13911.3401841191	15518.2663371547	7323.0156120111	5881.03392295496	7303.04812849075	6622.00412088828	9233.66243102478	6383.59860653895	15013.517561389	7124.39380365147	0.474531952590086	-1.07542286055725	7.50962992800054e-05	1.6957258764774	down
pos_2856	Phenylacetaldehyde	907.363592051413	951.165576420619	938.239528974896	731.486199430806	805.449581494764	892.706926758255	463.135111368353	442.991800392642	670.8258218175	487.589499824334	773.319973051351	530.028476372317	871.068567521792	561.315113804416	0.644398311147157	-0.633975381883871	0.00107726627245899	1.530629721553	down
pos_2874	Glyvenol	3845.67379570283	4402.63082699911	4115.67917325658	4554.7682352019	4767.83947116321	4909.29857876428	4565.6726352674	6006.54735475302	5289.20757113614	6402.97203734303	4648.49913998225	6006.68434948674	4432.64834684798	5486.5971813281	1.23776955716092	0.30774274453026	0.0191028251042108	1.23163199542165	up
pos_2875	6'-Oxokanamycin X	1436.01261542751	1638.27186108206	1549.96730285483	573.868873909117	618.812227014689	1168.4163448074	79.6015797219125	83.4912441041473	98.6862793330871	102.239696252688	69.7148975790642	78.8279441644906	1164.22487084927	85.426940192565	0.0733766665972773	-3.76853482338411	0.0024028539046157	1.63924231785113	down
pos_2901	N-alpha-Acetyl-L-lysine	699.94157167387	676.221798245271	647.952080257315	1000.8986591347	1062.80307109742	936.822349828243	924.840569049889	1115.08473275111	1050.70438579736	1355.44054837403	1059.37754553102	1032.232680391	837.439921706136	1089.61341031573	1.30112427419968	0.379758764676056	0.0255283503375365	1.23893020714332	up
pos_2902	Oseltamivir acid	1002.02126297318	1072.76703992662	1168.53522149618	1446.20249174913	1476.25517033659	1306.51767792588	1083.76360497401	1574.74517216537	2008.72952243637	1878.05915525871	1833.58690236533	1845.02768484049	1245.38314406793	1703.98534034005	1.36824185268329	0.452323265916198	0.0199122970571686	1.26268688930651	up
pos_2903	Pro Trp	2508.08836448403	2675.09677680313	2711.10330650371	2189.74508989106	2574.70764845695	2603.3028721443	1657.86718652578	1281.37923299727	1204.903263265	1373.41401842153	1458.68937399862	1212.58155006665	2543.67400971386	1364.80577087914	0.536549009687239	-0.898218138624285	5.44891581253398e-07	1.72389161558698	down
pos_2964	Threonylhydroxyproline	1201.74232902324	1186.09242856706	1018.34854738901	1005.27355773844	1202.7646273727	1271.89382284971	1029.27903284144	589.945146052662	452.656673938677	1320.05085975009	434.054340967381	508.912214904309	1147.68588549003	722.483044742427	0.629512877936935	-0.667692203447094	0.0350726869077804	1.19335639681358	down
pos_2965	Benzoic acid	822.836691607254	915.758690316881	632.760871947484	538.160657601992	666.945474088331	980.703748466613	447.246966748604	290.866304334319	343.009947142021	357.361780606108	410.044063490564	240.708758193669	759.527689004759	348.206303419214	0.458451098570855	-1.12516024026407	0.00119541566526194	1.58370698927129	down
pos_2966	Asp Val Leu	2364.96404293519	2387.1894347123	2111.73276229357	2062.58436139514	2419.56621342167	2501.22777259847	1949.47246305507	1476.89557164632	1444.13431805675	2605.40302155965	1308.65655607834	1365.08427022778	2307.87743122606	1691.60770010399	0.732971204283289	-0.448171573545644	0.0286518072285517	1.22326835134691	down
pos_3084	N-((R)-Pantothenoyl)-L-cysteine	591.572374052338	576.298698219282	626.179070018299	538.977363111061	556.731719751476	491.027347735942	312.740752490995	421.9732596451	264.679487209127	350.190315802977	274.088083379811	270.352959469014	563.464428814733	315.670809666171	0.56023201026229	-0.83590367711703	2.0559609892795e-05	1.63069715258788	down
pos_3090	Pro Gly Pro Leu	1523.99743062905	1683.03660698361	1684.34617896807	1486.16443316853	1676.53074477996	1719.39326659967	1210.21952398211	989.015862477569	1033.08553519208	1480.99351599406	1056.59153148946	1015.21828362906	1628.91144352148	1130.85404212739	0.694239116942195	-0.52649543869717	0.000541979256204339	1.57922557024196	down
pos_3093	Vindoline	9238.74737321775	9776.95744290598	10037.7089117369	9708.61712683412	10955.9702899498	10475.9068228161	8523.3869027258	8773.89122661064	9030.27101936208	10202.5545864633	8565.64913746573	9278.37619073942	10032.3179945768	9062.3548438945	0.90331614775303	-0.146697096139048	0.0216154275823243	1.11690559808816	down
pos_3131	7-[(6-Hydroxy-3,7-dimethyl-2,7-octadienyl)oxy]-2H-1-benzopyran-2-one	311.345208537942	353.630565475308	247.96055203165	119.141050571708	84.6381672962346	231.503713221955	11.6202244224253	9.98450239073757	55.7579666000879	157.511411794102	168.664392448108	21.1086900834725	224.703209522466	70.7745312898222	0.314968938094968	-1.66671853632553	0.0167274801323503	1.34298582718955	down
pos_3147	7,8-Dihydro-2'-deoxyguanosine	738.079580941217	860.637305640081	664.225103849289	467.239799822053	558.007904772186	696.605423463414	346.63094437624	215.294813998371	275.293717092844	361.4084413371	258.818990745354	163.924648387557	664.13251974804	270.228592656244	0.406889565893813	-1.29729080987082	0.000316255357715024	1.66159682748195	down
pos_3198	Propham	3107.08946337341	2767.21034655602	1971.64580588856	1755.38836557651	2062.17007140027	3009.85098353231	1728.86142953233	1061.15600014411	1185.31256493129	1857.40011806622	1231.06876732565	1128.67974249052	2445.55917272118	1365.41310374835	0.558323478318889	-0.840826870056918	0.00441510626443297	1.45681687779224	down
pos_3206	Thr Val Thr Pro	1591.05007412602	1671.15314819006	1615.54151752931	1610.90203358383	1891.45728301874	1953.55889561251	1447.52628231694	1308.12607817816	1408.47342261734	1719.67567029001	1331.18642403383	1375.54471447336	1722.27715867675	1431.75543198494	0.831315345948722	-0.266532251180665	0.00858332419121931	1.25586461344833	down
pos_3233	sn-Glycero-3-phosphocholine	722.740625478513	883.526095452972	806.153181273925	687.910810852949	797.850265979822	738.450565865808	2373.44127365972	2396.87271145594	2483.08952440506	3228.26849549997	2730.68138178716	2114.99538176634	772.771924150665	2554.5581280957	3.30570773634582	1.72495917896681	6.72562767152641e-05	1.6371429483954	up
pos_3289	6'-Oxogentamicin X2	346.28970775152	376.819640692529	349.493446441307	286.934932388386	360.58262505377	355.362826624113	341.772645373545	152.9427094028	115.851212027943	349.758164562282	124.191108907596	145.842342045439	345.913863158604	205.059697053268	0.592805663181085	-0.754368864847797	0.0243815323230217	1.28426494305358	down
pos_3302	7-Methylguanosine	1040.09740386078	1147.26045203044	1062.72600726913	1046.569252299	1104.46048688307	1129.7980076058	934.325260487454	515.852236836716	383.600186476694	1036.67187643157	410.173646896207	436.509969531982	1088.4852683247	619.522196110104	0.56915992722953	-0.813094005093228	0.0100681259633651	1.3961981994242	down
pos_3305	gamma-Hydroxy-3-pyridinebutanoate	1375.20889034765	1487.2092914482	1392.81001665447	1457.72424724078	1743.70701409575	1647.87866631093	1255.49753049739	901.59180450315	692.346832329403	1394.65580216038	683.667494546849	770.045263863709	1517.4230210163	949.634121316814	0.625820294119958	-0.676179651790312	0.00420574337249897	1.38193854719013	down
pos_3324	Sulfolithocholylglycine	3850.46224565879	3916.6263526342	3729.37221498771	3276.96824841391	4752.31045941647	5415.59006796569	3150.43650086849	3136.88032659873	2670.67747515867	3453.85643304653	2708.27645147151	2772.81258340232	4156.88826484613	2982.15662842437	0.717401199749294	-0.479147936892023	0.0122715023979513	1.30199646930745	down
pos_3357	Nicotinamide-beta-riboside	394.379518840492	440.071750953148	371.933251908544	343.080390378366	370.035051857035	363.943335826253	253.783707967994	254.816955303619	337.906097207594	294.656983189312	243.958660859891	265.996489059103	380.573883293973	275.186482264585	0.723082939593148	-0.467766957148039	0.000349062214082585	1.57453472372392	down
pos_3413	Diterpene alkaloid	3171.41134798077	3751.68709210643	3013.25916665903	2408.28380652399	2554.19253725484	3268.82227837869	1765.87003926482	1869.79974676034	2039.44402542657	2463.18231289518	1872.50629260618	1903.9262819379	3027.94270481729	1985.78811648183	0.655820902199553	-0.608626211120587	0.00207286213000138	1.56815622933377	down
pos_3429	gamma-Glutamylisoleucine	1834.11674974633	1863.5170531616	1684.12421653122	1280.62674559165	1561.44301086543	1636.35548393168	1159.38921591667	1009.71049248922	865.325272994042	1564.14033855361	907.650451079409	961.810246168813	1643.36387663798	1078.00433620029	0.655974219419797	-0.60828897858985	0.0021923864276119	1.50470747374371	down
pos_3542	Validoxylamine A 7'-phosphate	799.49499827868	795.423763013055	722.066364801806	448.147192821774	487.122452511373	541.023792955334	453.33313332981	344.601774322823	488.307083271384	452.971807804335	499.305978076672	353.844520507109	632.21309406367	432.060716218689	0.683409945595299	-0.549176851573487	0.0259019983067505	1.34399838886145	down
pos_3587	Gibberellin A12	2846.99878921263	2750.07161669299	2487.09060957832	2232.6576501625	2659.55079011244	2697.00090616565	2052.87580010036	1691.87053854713	1466.23790357526	2644.27815020649	1353.1426680789	1459.44730244257	2612.22839365409	1777.97539382512	0.680635505740758	-0.55504568260879	0.00696081146054558	1.41213185121506	down
pos_3623	1-Hydro-1,1a-dihydroxy-9-fluorenone	75.9836087637001	229.210305941689	254.247718028525	159.375798223456	299.693780640773	256.202382388092	7.88509337247228	7.0251319147183	32.9034312827061	17.0499268808096	48.760458725993	26.6155707558165	212.452265664373	23.373268822086	0.110016566540225	-3.18420731053885	0.00197860077014903	1.52120334107919	down
pos_3640	Spectinomycin	331.587511404106	347.193189544638	206.758681868344	106.563756193484	127.044763491617	244.618817314402	8.25332742429297	16.0413194593067	16.629430323877	35.2441018661542	28.7244910117234	13.9407171359241	227.294453302765	19.8055645368797	0.0871361542223731	-3.52058474885061	0.00379368500469712	1.59451873444639	down
pos_3761	3,3-Bis(4-hydroxyphenyl)pentane	313.657029585999	309.169958262908	198.897211416248	88.9450476735704	46.6392330499776	186.321112267441	12.5295589262262	0.213762258608927	3.15757071572617	40.9078413609266	15.9203491833732	0.00272667834835378	190.604932042691	12.1219681872016	0.0635973479662455	-3.97488958394621	0.0101358001528394	1.49584077040159	down
pos_3796	Nopaline	1073.20228932657	1446.67755528201	1504.52806819765	1293.28048079454	1761.98779112929	1550.12721811724	355.301141227828	310.712321264115	414.816472166486	356.747267319219	480.753938905298	306.05019967326	1438.30056714122	370.730223426034	0.257755737497137	-1.95592355335978	4.88519958361869e-05	1.66073043936562	down
pos_3798	(-)-alpha-5,9-Dimethyl-2-(3-furylmethyl)-2'-hydroxy-6,7-benzomorphane	1579.78686722501	1781.43110568283	905.095781930026	924.230009678801	1006.94851687389	1853.67375387851	1137.06487141987	208.481613426121	268.725186849834	808.965712556796	256.465016899776	186.830513838879	1341.86100587818	477.755485831879	0.356039473342631	-1.48989089628363	0.00541856827030609	1.39610984272443	down
pos_3830	Adelmidrol	203.351302157203	195.594031595187	164.076282504716	233.080519920418	236.415168259943	190.068656497796	213.306488865112	234.005062390025	253.967451725338	334.93685787614	247.021028425744	246.897931047489	203.764326822544	255.022470054975	1.25155602078018	0.323722868807239	0.0340134222259646	1.14034892251525	up
pos_3938	gly-pro-leu	58.6669549322788	35.4860357219445	66.2421104761534	89.0350840513954	76.3954095415112	60.7133205148156	90.4748808422842	86.3927579562789	141.055816642873	189.932437922139	80.4859139339905	104.157183466143	64.4231525396831	115.416498460618	1.79153757477988	0.841198302203471	0.0314470376671736	1.1783190658552	up
pos_3955	Isoleucyl-Aspartate	2746.61816004336	2564.11597542029	2190.91907724263	1884.2729085116	2238.29446065087	2579.62336696934	1825.4841541883	1059.61820682915	1060.10076820457	1925.730444549	1112.0782020251	967.897027389914	2367.30732480635	1325.15146719767	0.559771624626757	-0.837089737751118	0.000951916027363562	1.53730568378543	down
pos_3959	Val Glu Leu	3371.85862991316	3262.58995973261	2751.10759358765	2280.26440168443	2741.32440552549	3065.48268998528	2138.41987055553	1349.48466625686	1532.54025927159	2572.66707488117	1341.81328481113	1282.96942315196	2912.10461340477	1702.98242982137	0.584794386157125	-0.773998632950895	0.00147340508762842	1.52069667217911	down
pos_3960	Glu Ile Leu	2843.18020110553	3168.27901120928	2909.40962769538	2800.86494367031	3004.52112264827	3110.58489793665	2382.69494053396	2271.58726312971	2388.08038481282	2945.70452465741	2215.70595628823	2194.20739610811	2972.80663404424	2399.66341092171	0.807204674344116	-0.308993566090329	0.002472522549292	1.48269443928803	down
pos_3991	6-Aminohexanoate	30.8118698164408	42.9645513040765	26.4847955751724	76.9566423605333	61.1965268082712	71.3577155700316	68.109594277295	89.1918977496987	78.4612157012519	88.2646319799677	76.0443567994165	79.5750230483463	51.628683572421	79.941119925996	1.54838578856771	0.630764971424745	0.0207847984961357	1.35179964255136	up
pos_3992	Valylhydroxyproline	177.764060472231	190.225195731677	178.793203201305	126.611903301883	152.249840281505	179.971381702216	110.786122814688	71.3723104877028	30.2230692825268	124.284958012061	63.6822519447786	44.5451413328097	167.60259744847	74.1489756457612	0.442409466049944	-1.1765458402433	0.00064534279482069	1.58139342120141	down
pos_400	Cysteinyl-Methionine	2258.55269277372	2113.7824104882	2012.06261588913	1806.35195786995	1808.91578224213	2113.9435669996	1378.61457538286	1397.80272358754	1447.2055298584	1271.62518213916	1951.70799579326	1460.56685667372	2018.93483771045	1484.58714390582	0.735331877075042	-0.443532566916107	0.0016521626305935	1.46990888609547	down
pos_4012	Lividomycin A	8494.79266494533	10199.5215710857	9771.02810069154	10681.7902477458	11262.018588401	11997.8364002035	8617.26011465676	7955.74334872438	7739.14951737849	11148.3616647053	7303.53162645209	8947.98057791791	10401.1645955121	8618.67114163916	0.828625589230451	-0.271207721244353	0.0392426804388813	1.0093926345322	down
pos_4047	Panaquinquecol 6	7517.63288894551	5536.62901579953	4551.14076002986	4605.9172135061	6526.51573912553	6241.8149923369	6557.08063582425	2606.92684035154	1889.22267404907	3593.61977177126	1939.57572087758	2405.29004238975	5829.94176829057	3165.28594754391	0.5429361172628	-0.881145636691952	0.0137938879752336	1.25279966078315	down
pos_4146	Phe Leu Gly	249.024434275704	256.055931980424	241.578599808241	221.389416682316	181.884811886332	261.738821107014	187.144763212787	151.625431445504	225.315360546502	212.73516000891	211.933134952506	184.598055559891	235.278669290005	195.55865095435	0.831178838032715	-0.266769171460814	0.0353162641982274	1.17193057016572	down
pos_417	1-(5'-Phosphoribosyl)-5-amino-4-(N-succinocarboxamide)-imidazole	521.924280803104	383.23874482415	397.490005287751	513.866512806506	403.369010975551	560.891183092977	708.910667772421	656.163602899918	870.723075042799	500.979849533359	1304.53623849586	861.025944512231	463.463289631673	817.056563042765	1.76293696031913	0.817980887215659	0.0243374297167874	1.23032001449773	up
pos_4232	(2R,4S)-2,4-Diaminopentanoate	217.052540713702	173.354849927613	109.35900091671	37.1140457801925	41.7097592578688	150.529433083135	3.59679151714411e-07	3.59679151714411e-07	19.3829301558312	3.59679151714411e-07	11.9393480994147	3.59679151714411e-07	121.51993827987	5.22037994899375	0.0429590404907119	-4.54089441932735	0.0108108436346127	1.4763185680832	down
pos_4273	(S)-ATPA	1383.85341283471	1351.22244991121	1295.13606400406	1225.82642150481	1289.30527487418	1469.58923570101	1184.20973130688	873.825527722584	843.790648726754	1371.98137464324	826.824323320356	789.765342232098	1335.82214313833	981.732824658652	0.734927796863889	-0.444325575854273	0.0132137627072819	1.34230964425091	down
pos_4275	Asp Ile Leu	1447.38642700416	1532.55948702382	1311.92688483006	1253.53601627273	1373.35315669149	1530.51936533723	1067.01231645522	690.608540925711	643.436020603857	1371.54303551274	567.439561413605	578.551207312443	1408.21355619325	819.765113703929	0.582131247138366	-0.780583635484567	0.00552088732359817	1.44879221795442	down
pos_4297	3-Methylindole	2125.04293595905	3271.54691557287	2480.46664656346	2221.10030105419	2357.77092224936	3311.54247569377	1406.8336592772	657.657562519108	695.623221274599	1305.12257525859	1450.59849449359	255.536064254189	2627.91169951545	961.895262846213	0.366030282913833	-1.44996508243736	0.000217186704692293	1.58251322661652	down
pos_4298	3,7-Dimethyluric acid	1.69648113405291	6.78992300603674	5.94839035261078	12.9125675668493	4.96697912045855	1.9705534515922	3.59679151714411e-07	3.59679151714411e-07	3.59679151714411e-07	3.59679151714411e-07	3.59679151714411e-07	3.59679151714411e-07	5.71414910526675	3.59679151714411e-07	6.29453563581135e-08	-23.9213248085768	0.0188366412094495	1.16048890972178	down
pos_4360	Indoxyl glucuronide	767.2850818495	980.321144169703	636.549684510511	115.650609751821	178.809623299422	565.739962258246	3.59679151714411e-07	3.59679151714411e-07	3.59679151714411e-07	3.59679151714411e-07	3.59679151714411e-07	3.59679151714411e-07	540.726017639867	3.59679151714411e-07	6.6517818632867e-10	-30.4855400908189	0.0109984950921868	1.51737632999783	down
pos_4363	1,3-Dithiane-2-propanamine, N-(2-(3,4-dimethoxyphenyl)ethyl)-N-methyl-2-(2-naphthalenyl)-	8396.02904439082	10167.8384168169	7455.14476330235	3770.07239686401	4178.23520813716	7764.58787492531	1393.40125027746	1422.0423931478	1526.78794379369	1652.45741683436	1600.05877173118	1439.24715898395	6955.31795073943	1505.66582246141	0.21647692213716	-2.2077148625123	0.0030500357299517	1.62416967638058	down
pos_4388	Tyrosyl-Valine	182.79105750237	195.532442643894	176.282147785878	118.230928510198	162.334168280637	159.738461635386	64.2567667342908	74.6362908376258	121.280908882081	69.9475092653667	105.949458335135	87.8306145144627	165.818201059727	87.3169247614937	0.526582270242109	-0.925269147495772	0.000289397743462159	1.60008895377211	down
pos_4391	Mardepodect	316.831736281267	454.040172635269	334.558700193496	90.9631628906415	54.9039548363239	296.330433596923	77.8355185246254	48.2002998490085	3.03759552534442	9.03982216569413	20.7399297825139	7.80517751389506	257.938026738987	27.7763905601802	0.10768629546929	-3.21509343568798	0.0137868960568336	1.46779420759115	down
pos_4419	(3Z,9Z)-Hexadecadienoylcarnitine	24.4685881852026	41.0022678508467	3.59679151714411e-07	44.8808783292033	34.0636018181235	58.9240825960495	42.891789972953	46.5866742698162	109.673202159044	66.4209889354282	128.272667087487	57.4389792298151	33.8899031898508	75.2140502757572	2.21936456573538	1.15014667248209	0.0380228236317625	1.0997064881338	up
pos_4477	carbocyclic thromboxane a2	65.0095703525599	105.156620090779	68.1010850827993	95.1659009187965	62.6012719088847	98.8177649097445	99.694865365412	214.842191655552	297.35795478289	333.297814415339	261.067650447783	212.393924243494	82.4753688772606	236.442400151745	2.86682440309685	1.51945354024649	0.0050216610343441	1.40663067299675	up
pos_4520	18alpha.-Glycyrrhetinic acid	15.2107763610127	42.8264036055926	32.7241542426838	116.798339488428	71.436007060582	63.2237019068285	44.4063119558447	618.683930659145	639.30551985253	123.471667669505	567.3759391084	774.213799594839	57.0365637775213	461.242861473377	8.08679259277464	3.01556761019227	0.0214505111061238	1.30595699210017	up
pos_4526	3h-Adrenaline	2091.21001457667	2332.90810971188	1935.05047642664	1180.14586554976	1125.81111533302	1855.63333698384	388.490467110612	315.431982448651	420.916354204888	298.061793796603	475.392010878237	393.027439809166	1753.45981976364	381.886674708026	0.217790376719042	-2.19898788631664	0.000940019128517819	1.67419308362625	down
pos_4550	Cer(d16:1/20:4(8Z,11Z,14Z,17Z)-2OH(5S,6R))	291.042796961871	353.30190756444	505.377885719759	268.629917430288	249.194396054297	246.681580032952	80.2571681373348	38.4196206080743	54.2618588557304	35.8443061296273	21.8802463944495	54.8210421905059	319.038080627268	47.5807070526204	0.149138018129594	-2.74528001985849	0.000906953515027309	1.62212083584464	down
pos_4559	4,5-Dimethyl-2-propyloxazole	146.72947146768	161.684832942294	126.547956758451	59.7824923477233	43.8525375936086	118.740923016546	3.59679151714411e-07	3.59679151714411e-07	3.59679151714411e-07	3.59679151714411e-07	3.59679151714411e-07	3.59679151714411e-07	109.55636902105	3.59679151714411e-07	3.28305104420995e-09	-28.1823156731719	0.00240558522729448	1.62930055169829	down
pos_4628	Isoleucylproline	292.520646528572	325.129569636523	318.226023855928	254.269104876793	340.312624122569	343.643500459463	194.945478567554	185.614790345925	225.785694734481	244.400377343802	229.312950498624	187.744296515811	312.350244913308	211.300598001033	0.676486096752313	-0.563867810874179	0.00021387381356956	1.59931964464498	down
pos_4667	N'-Hydroxysaxitoxin	0.177433392473614	3.59679151714411e-07	0.0555447443792128	7.38895578548693	4.22923109512347	4.96466679683143	726.261622786279	1259.19430342308	1735.8858645075	1855.60696081885	2444.95414987336	1690.36537433225	2.8026386956623	1618.71137929022	577.566912850925	9.17384428651305	0.00103196622886855	1.56721351279003	up
pos_4696	L-Pyridosine	16.9658362056707	47.1531893540314	76.0845312979035	66.9487409756419	92.3602806327639	105.761814171824	3.52262107698492	13.7511575401224	12.3807903181875	3.59679151714411e-07	6.19366048580763	5.94089595650175	67.5457321063059	6.96485428954723	0.103113166033728	-3.27769953949606	0.00525325706952885	1.36596670932863	down
pos_4735	Codeine-6-glucuronide	327.89668086536	604.258521346244	611.680102673916	502.650684508772	740.422504761311	771.965940919009	3.59679151714411e-07	0.811609860587807	0.0683423613375078	0.132329442903798	0.00111100827803411	1.08071093637998	593.145739179102	0.34901732819438	0.000588417491926033	-10.7308722452275	0.000295877333427699	1.6309356160813	down
pos_4775	Gabapentin	151.717471383587	154.673022480529	175.014895208899	157.356804251834	105.437600246196	112.873941202068	150.301400548035	214.105211205449	266.923570755944	183.737320648902	235.240904213037	244.645212139334	142.845622462186	215.825603251783	1.51090106600164	0.595409195736526	0.00711824298264561	1.28792590679665	up
pos_4778	5a,11a-Dehydrotetracycline	1105.02838151246	1348.65611151871	975.090687147323	310.73518554151	287.77914164847	888.549996881404	3.59679151714411e-07	3.59679151714411e-07	0.000262107396912612	3.59679151714411e-07	3.59679151714411e-07	3.59679151714411e-07	819.306584041646	4.39842987785307e-05	5.36847861780333e-08	-24.1509114607444	0.00559139065843778	1.57721862123462	down
pos_4804	3-Hydroxy-7-oxociguatoxin	3936.71243781781	4387.09176913349	4162.00490117724	4034.4485546991	4486.54831660261	3956.99398314331	3129.22742101783	2222.50801757058	3073.4954103486	4300.41337137435	2604.69352607823	3223.0097651204	4160.63332709559	3092.22458525167	0.743210069754032	-0.428158045957718	0.0120667745912322	1.33696277185939	down
pos_4828	1-Octadecanoyl-2-(15S-hydroxy-5Z,8Z,11Z,13E-eicosatetraenoyl)-sn-glycero-3-phosphoethanolamine	407.655519132511	340.753246197967	347.744682516536	260.675213283586	346.416387343315	364.135487820439	345.504805204106	177.809257550102	143.034213699563	255.310919451803	107.875793709211	272.924201061073	344.563422715726	217.07653177931	0.630004572361135	-0.666565795641798	0.0160257397227258	1.2857326526232	down
pos_4850	p-Nitroglutethimide	713.227267089765	840.326201311942	824.396134027886	697.373250008337	891.478181016831	917.235501835998	398.315392045244	168.78957913314	250.467816437929	514.895718071581	272.705327704782	194.500278375831	814.006089215127	299.945685294751	0.368480886407081	-1.44033830813387	2.81607074415572e-05	1.64721826555152	down
pos_4851	fluticasone 17beta-carboxylic acid	476.701718673675	805.170234636309	897.913781346712	747.334066341966	929.986694615304	893.368021306234	156.68874239948	164.844588216304	116.175082215438	171.877250455578	156.540894314262	156.971257629442	791.745752820033	153.849635871751	0.194316970219001	-2.36351619405835	0.000220634670488297	1.63355382638448	down
pos_487	L-Sorbose	5663.73963143246	5250.82807718972	5221.95773088516	5527.73572753573	4956.73752728093	5391.0733573126	5859.10787515032	5841.49338482161	6958.21052550875	6370.00738946416	5770.11867784244	8607.43142531276	5335.34534193943	6567.72821301667	1.23098464899542	0.29981277079372	0.0395381869229445	1.14682179191793	up
pos_4871	Phe Asp Leu	1628.23050018104	1683.51029686685	1375.99560860319	1257.73749755098	1508.70358737483	1741.45367102845	1194.47807873952	613.957098597756	643.517361092829	1528.92970761479	585.684904194572	517.087059125353	1532.60519360089	847.275701560803	0.552833635889038	-0.855082699034481	0.00781722791071549	1.40001329097254	down
pos_498	n-2-hydroxyethylpiperazine-n''-2-ethanesulfonic acid	60788.0967833203	57079.5758750215	55994.6432897045	46349.0584873006	49425.9262917194	55825.8311322349	41775.0553628253	38338.808902319	45446.4930888937	38819.7767074088	56308.7148183927	42899.3847584655	54243.8553098835	43931.3722730508	0.809886613369944	-0.304208154518947	0.014599747486938	1.29670436860983	down
pos_5065	6-APA	136.936872078126	252.053766675299	277.979103528802	729.554650193355	797.200031677412	640.414472493232	3.59679151714411e-07	3.59679151714411e-07	3.59679151714411e-07	3.59679151714411e-07	15.728627888285	3.59679151714411e-07	472.356482774371	2.62143828111346	0.00554970319390246	-7.49337366853902	0.00958125523097974	1.22830292352086	down
pos_5067	Cyclic dehypoxanthine futalosine	2151.07473112698	3013.145844305	3677.20507369489	3831.86523164052	4386.12035938271	3762.38571618738	56.5450960478509	3.59679151714411e-07	15.4221328665482	3.59679151714411e-07	25.3084206274704	8.44416490259605	3470.29949272291	17.6199691939706	0.00507736269763433	-7.62170496306441	0.00011544828999277	1.6190094574733	down
pos_5070	N-(3-(3-Hydroxy-4-methoxyphenyl)propyl)-L-alpha-aspartyl-L-phenylalanine	6360.1180466436	8885.07381344982	9851.52982559	10181.5019183865	11986.1905165202	10687.8744295696	215.95523195283	165.973916062603	141.93369851823	71.6315201987789	222.06363949193	162.956117929904	9658.71475835995	163.419020692379	0.0169193339673826	-5.88518341214822	6.56610509268347e-05	1.64259665688085	down
pos_5081	D-Glucono-1,5-lactone	1896.10492185732	2213.96275595334	1853.00543559449	1269.66390078047	1267.45102352785	1874.80162452802	231.679018212583	231.491398815955	289.54305288877	142.593922221718	336.322871910892	267.222437566583	1729.16494370691	249.80878360275	0.14446787422559	-2.7911793831184	0.000168998957234216	1.71918020807806	down
pos_5084	(��)Abscisic Acid	146.866443500564	166.470587942626	204.188252602874	207.477954245224	229.093962831952	225.384852361197	578.769364767233	566.390418396969	569.259399607004	480.580233871948	634.742264474966	592.787327893186	196.580342247406	570.421501501884	2.90172198796958	1.53690930238505	1.6713759116243e-07	1.71401852167364	up
pos_5085	2-Amino-4-oxo-4-alpha-hydroxy-6-(erythro-1',2',3'-trihydroxypropyl)-5,6,7,8-tetrahydroxypterin	263.613032542155	426.620156810546	465.985869059267	475.202079288932	446.433912464669	384.506284691033	16.5918950575773	3.59679151714411e-07	3.59679151714411e-07	3.59679151714411e-07	1.75179423582153	9.58526704162842	410.393555809434	4.65482623567745	0.0113423472902653	-6.46213695393973	5.12095719207148e-05	1.65520587264011	down
pos_510	(2S,3S)-2-(2,4-Difluorophenyl)-3-methylsulfonyl-1-(1,2,4-triazol-1-yl)butan-2-ol	3601.04205759286	3093.14020136289	2739.78859650621	1921.47406743938	2371.01449892192	2865.63239266763	1299.80918480148	646.38479324021	488.327973851637	936.612381177511	518.902081057896	588.692092434723	2765.34863574848	746.45475109391	0.269931516570557	-1.88933466256007	8.48518745819724e-05	1.67836472809214	down
pos_5137	5'-Carboxy-gamma-chromanol	1376.12757728952	1997.9191268802	2048.07302434396	2610.30029304466	2393.92732580756	1986.70622634769	2247.66264906945	4280.53287494384	4838.33337154612	4776.51169217487	3701.69251628596	4283.57134122779	2068.8422622856	4021.38407420801	1.94378476673485	0.958868479666332	0.00276064094205453	1.47427566155048	up
pos_518	Isatoribine	46.5393534218629	25.2827269430024	8.37476576156641	58.9298512304786	41.4231010833379	21.4466155901061	60.8852581461764	63.8582465281553	90.5929013791963	90.8563277325298	77.8863060757885	45.0061127910963	33.6660690050591	71.5141921088238	2.12422163389724	1.08693429977816	0.00511940968996217	1.37528093814555	up
pos_5200	(Z)-2,6-dimethyl-7-(4-methyl-5-oxooxolan-2-yl)-3-[[3,4,5-trihydroxy-6-(hydroxymethyl)oxan-2-yl]oxymethyl]hept-5-enoic acid	2047.82906536075	2365.32675201326	2369.07556381845	2083.80805429451	2209.97463070468	2309.69562151117	1351.43234327877	1656.16892743851	1261.63206212118	1617.60433198827	1478.9258778929	1471.78238942639	2230.95161461714	1472.92432202434	0.660222441568779	-0.598975916960463	4.2926826187255e-06	1.67073290599048	down
pos_5226	PI(16:1(9Z)/22:6(5Z,8E,10Z,13Z,15E,19Z)-2OH(7S, 17S))	2518.93927943395	2594.62515141032	2682.95927849834	2242.97258539687	2503.07478184102	2528.17588764667	1889.6709259575	1899.31230160816	2154.41559005126	1842.81620922923	2018.92100084912	2211.29606908359	2511.79116070453	2002.73868279648	0.79733487167569	-0.326742327710956	0.000155207947420004	1.59425843986214	down
pos_524	8-Azido-cyclic AMP	172.504159639898	167.854984959365	172.2932486932	266.841603110487	145.186887016482	169.953026097373	386.978692320229	336.476275063882	476.37887727579	347.444749428592	408.247136177467	373.223818464786	182.438984919467	388.124924788458	2.12742317635556	1.08910703551077	2.09156546377485e-05	1.64726333089773	up
pos_5280	Androsterone glucuronide	1703.17213040712	2093.05320124895	1833.20419942344	1686.4346466899	2508.25071689994	2733.30992198844	1473.98211748282	1883.79533701915	1309.37605256129	1488.25103971137	1559.51749596644	1412.19531836749	2092.90413610963	1521.18622685143	0.726830340962995	-0.460309449884394	0.0230460852287204	1.17853342237138	down
pos_536	IDP	219.182530382271	226.774867492105	224.345095588746	102.64294772501	137.214649567641	179.955590482042	51.4260806931151	60.5871009663851	54.4436499392406	17.4290353507794	78.0308095694	54.9715465797541	181.685946872969	52.8147038497791	0.290692289408085	-1.78243529028713	0.00101614057406049	1.62852214626243	down
pos_5534	Pyroglutamylvaline	129.474902031963	177.0728184995	200.383065427916	199.258239203814	227.554338851508	242.509729372091	3.59679151714411e-07	3.59679151714411e-07	0.674466155630877	3.59679151714411e-07	0.708483091879791	0.0395204334868459	196.042182231132	0.237078460005828	0.00120932371445608	-9.69158380456783	7.05149519889848e-05	1.64749001100453	down
pos_5537	Atenolol acid	1420.8758743884	1518.07022189334	861.481773098545	766.130566213884	785.673232323441	1519.93317803111	466.961460705283	153.210753676627	253.557370662654	189.869903544357	279.455300193567	211.921235188862	1145.36080765812	259.162670661892	0.226271642026754	-2.14387230776798	0.00158832287553941	1.59326491861793	down
pos_559	Phosphorylcholine	31093.5086447906	28164.4843555564	27718.4323427173	22338.5115847249	23522.0016601584	27226.3480180767	12798.8622432113	11249.3959011774	13076.6650848617	10597.6275909813	16955.8337545822	12703.7289580145	26677.2144343374	12897.0189221381	0.48344698633669	-1.04857039906829	1.31886361365441e-05	1.68732528660007	down
pos_5600	4,5-Dimethylthiazole	561.717132962032	725.532214911983	746.436403619393	748.27886045777	805.649719684575	700.421114660448	1712.2525322799	1686.72114415842	2160.12276634663	2392.10056076843	1989.68944750949	1726.21253588904	714.6725743827	1944.51649782532	2.72084947362769	1.44405714414443	6.92408167925043e-05	1.64228988186228	up
pos_5606	Glycyl-Methionine	69.2841627839947	78.8957595553146	96.7129620484482	81.6481354954838	77.8341241984931	51.9932726284163	213.259062675059	221.662639423025	283.733826078108	308.886202625878	242.577178516896	208.048832744635	76.0614027850251	246.361290343933	3.238979052756	1.69553913791305	5.87427923698241e-05	1.62739683827906	up
pos_5607	Melevodopa	144.051024403604	155.413227633833	173.153690224786	178.935399054223	179.848610662556	149.724425521043	502.69019226642	496.880327582429	622.967682497916	690.842399886442	555.395734231221	485.000373964622	163.521062916674	558.962785071508	3.41829226829537	1.77327575453127	5.45906252339665e-05	1.66334239821232	up
pos_5608	6-Hydroxy-3-succinoylpyridine	9046.56802986956	11378.9804656541	12839.045090209	12158.7340378224	13869.986326752	12073.4140248174	26820.6400687859	25677.9185721218	33206.6816195917	36026.2350542183	29846.6513636061	25903.8722540235	11894.4546625207	29580.3331553912	2.48690116484267	1.31434917268361	5.18668688652139e-05	1.63559133453793	up
pos_5610	(1E,3E)-4-Hydroxybuta-1,3-diene-1,2,4-tricarboxylate	193.751245770492	244.961189510944	298.459954060312	281.214362023788	333.329272921533	254.084404146231	649.268889494375	632.313502415526	852.858431711842	943.627938823159	743.279287386709	660.090048475595	267.633404738883	746.906349717868	2.79078148128253	1.48066916553189	8.95824621177987e-05	1.62294784773623	up
pos_5612	Penicilloic G acid	80227.4365302846	98764.5424914182	107735.186160795	103019.698836755	113403.304457896	99258.9513645006	247480.807700684	243966.75430029	318363.306332717	318082.668973733	274755.094471193	243150.097378304	100401.519973608	274299.78819282	2.73202824284855	1.44997239783259	2.94275006373667e-05	1.66132048433343	up
pos_562	Arg-OEt	2603.2060718115	2625.68543184691	2596.83302576114	1833.94396176969	2266.66819384622	2529.66492133511	1255.34756850623	982.558186617612	1290.41368383497	912.793427846033	1742.82336541649	1106.33425664483	2409.33360106176	1215.04508147769	0.504307531735016	-0.987624323061062	4.85780081268762e-05	1.6521048256022	down
pos_563	ser-gln	1316.62359458473	1199.83650520252	1100.70906728926	968.703336760312	1106.09260981377	1218.9408717525	893.540641978889	691.017411550329	640.123745244818	804.136056757665	758.873587192241	701.986965191272	1151.81766423385	748.279734652536	0.649651205992111	-0.622262743584442	8.9095092430174e-05	1.64009651344369	down
pos_5668	Trimethylthiazole	829.666548724215	944.603122690383	1005.97487445389	880.954704142509	1038.9537217573	971.527853784977	2525.56027316376	2561.98631746493	3003.14022925272	3073.89012006259	2977.55934488529	2916.32648214559	945.280137592212	2843.07712782915	3.00765563007697	1.58863939107754	1.39017625734242e-06	1.69836920707953	up
pos_5669	N-Benzylformamide	462.181456194283	434.588043347644	460.703080142583	434.095769874719	1094.10078565349	1603.77458789665	1133.98356053364	1357.16864355756	1306.7107277591	1394.84933482013	1368.70377434536	1464.22020228823	748.240620518228	1337.60604055067	1.78766830331164	0.838079073456228	0.0317350073939785	1.19075050109948	up
pos_5670	OXYQUINOLINE	68.6193945513477	65.0875898931606	66.454497904205	76.0650709211013	40.5878172812402	53.6368747661497	148.497853274153	154.710594461668	194.247084300521	212.305052265012	189.493403416531	199.139358924553	61.7418742195341	183.06555777374	2.96501458836215	1.56803920308695	1.22380424005156e-05	1.65172180998358	up
pos_5671	N-Acetyl-dl-penicillamine	2201.82622486839	2568.859470522	2936.51473581172	2650.268259165	3351.8597559602	2996.08924532883	7042.77163764141	6934.84662482257	8029.04953900971	8715.86507685765	7860.9797972981	7635.2375745184	2784.23628194269	7703.12504169131	2.76669228529573	1.46816219466539	2.17473471990773e-07	1.6935167964114	up
pos_5672	1-Deoxy-11-oxopentalenate	10.0781333011691	18.1426417956595	31.6803390649199	10.5828104184438	3.59679151714411e-07	6.82136155472803	115.80713080834	116.414484034184	163.059462122691	167.697491436998	202.843642167213	156.078804139302	12.8842144157666	153.650169118121	11.9254588723778	3.57597287475899	5.8976473144428e-05	1.62667326504832	up
pos_5673	N-Acetyl-D-glucosamine	2454.82866710297	2612.16262796987	2862.47443703888	2662.71686427234	3838.16772593403	4270.31393296444	6611.87948026234	6784.50778128514	7764.03255188347	8351.34693837292	7785.36693788049	7481.26819976687	3116.77737588042	7463.0669815752	2.39448188995759	1.25971352416561	1.01110608797536e-06	1.66177370346682	up
pos_5674	2-Deoxy-2,3-dehydro-n-acetyl-neuraminic acid	105716.936208271	113006.585014817	123862.741249806	112781.553587019	140059.347617644	133368.859403856	319262.494412653	322459.059583696	365901.630804375	362357.156598919	355129.90383086	352566.81282859	121466.003846902	346279.509676515	2.85083479088496	1.5113844358816	5.33678148021983e-09	1.71316638228632	up
pos_5678	N-Acetyl-S-allylcysteine	281.888571936582	440.261708625636	390.7887904668	480.895552322752	692.96051928246	747.938741357427	3.59679151714411e-07	1.2746916034247	3.59679151714411e-07	3.59679151714411e-07	3.59679151714411e-07	3.59679151714411e-07	505.788980665276	0.21244890030341	0.000420034655606713	-11.2172040149692	0.000991656866493945	1.53347298677904	down
pos_5690	Toluene-cis-dihydrodiol	23.9898883470524	58.9739761704736	69.4887178523216	50.8304901057432	60.6749243822309	25.1849016994257	215.146684043647	221.038906319953	295.524340695521	278.066353857817	263.437987130492	228.143745773463	48.1904830928746	250.226336303482	5.192442993801	2.37641347226163	1.29041394210755e-06	1.67032043755185	up
pos_5693	(1r,2s)-2-Aminocyclopentanecarboxylic acid	3.59679151714411e-07	3.59679151714411e-07	3.59679151714411e-07	3.59679151714411e-07	3.59679151714411e-07	3.59679151714411e-07	233.927017935456	305.978004417467	325.018565637442	230.484510447565	193.209069653323	175.037048664221	3.59679151714411e-07	243.942369459246	678222155.208313	29.3371826721663	0.000174937451269024	1.6536517445357	up
pos_5698	asn-arg	92.3226326584524	75.3504933533836	93.8046954008111	76.2099388266651	44.8209336822001	75.7359138566295	182.997512458746	192.441345793331	289.300741276852	252.071463989712	255.283117512998	226.063264377482	76.374101296357	233.02624090152	3.05111597971282	1.60933702101009	6.26084660735907e-05	1.60773085567567	up
pos_5699	N-Succinyl-2-L-amino-6-oxoheptanedioate	614.702497158686	763.614746622755	828.540804199331	711.073856424372	687.142779714976	588.896418178781	1896.79660645091	2001.89911035681	2785.14166934764	2718.81391763057	2575.67662714152	2362.49062180476	698.995183716484	2390.13642545537	3.41938897596871	1.77373854730522	5.92999652916349e-05	1.64882900096363	up
pos_57	N-Nitrosodi-n-propylamine	1554.86016415491	1504.25238991542	1623.86426357505	1296.52128806931	1426.42825195678	1628.48878000718	1255.41107590133	1032.08165163977	1266.20637503681	1079.13975988797	1609.56064467208	1272.07824503694	1505.73585627977	1252.41295869582	0.831761396577323	-0.265758366213311	0.0310945019878464	1.18620797703624	down
pos_576	5,10-Methylenetetrahydrofolate	249.224612802284	239.729212120105	205.07677395396	80.9544708600765	106.449550563418	122.045691746411	21.6184232817753	13.8405046555665	33.4616701284524	4.69974779300437	60.7450029767884	30.1433223463798	167.246718674376	27.4181118636611	0.163938115384155	-2.60877677685763	0.00446420573259517	1.55481245835889	down
pos_5765	PA(a-25:0/5-iso PGF2VI)	354.407894121611	626.085178944615	601.037619944254	432.596227338893	805.153926630423	707.383178456791	381.327678214148	615.670691519513	347.094557348062	203.6002524258	319.441525694312	429.420370240902	587.777337572765	382.759179240456	0.65119757903744	-0.618832758792374	0.0442438660285727	1.01794197538709	down
pos_5794	5-(Hydroxymethyl)-1H-pyrrole-2-carbaldehyde	837.649577483769	1126.17931347375	1260.58236356952	1055.51585791623	1421.36126151045	1264.88280196197	3.59679151714411e-07	19.1460863926286	22.9763669621519	3.59679151714411e-07	81.9611411457699	24.0251862458871	1161.02852931928	24.684796910966	0.0212611458612811	-5.55563683731588	2.84096393449383e-05	1.68019709994002	down
pos_5802	7-O-Acetylsalutaridinol	3389.75285792529	4876.72520656958	5189.95103536106	4211.58571337172	6146.26538688783	5372.48838844866	82.7395305448257	76.9393676380369	33.2436932168113	13.1958262959763	97.639664820886	72.8549018367526	4864.46143142736	62.7688307255481	0.0129035519369161	-6.27608794145775	6.3318006045864e-05	1.67627215254762	down
pos_5838	2,2-Dimethyl-5-hydroxy-1-pyrrolidinyloxy	766.317524762657	750.222310648195	392.972352013022	309.009309413965	608.38363922934	1101.05740117718	17.2617161035446	70.7982760801563	3.59679151714411e-07	3.59679151714411e-07	14.2248862267825	62.3098142732707	654.66042287406	27.4324489005187	0.0419033256662837	-4.57679144150986	0.00290805120596215	1.54417030118001	down
pos_5889	N5-Citryl-D-ornithine	218.428011192426	279.188265960524	300.911594934129	199.742461129785	180.034812727762	217.510966364015	62.2502811945276	103.431135557465	62.6386366941305	56.6462308697826	32.8197371288906	25.0768388109957	232.636018718107	57.143810042632	0.24563612443813	-2.02540534885638	4.67698793832893e-05	1.6692160164747	down
pos_6093	PC(O-18_2(9Z,12Z)_20_0)	191.72869550623	180.005281277464	251.866079390468	243.835065622147	256.422610853594	182.551702162092	16.0965427227798	83.2934733852286	209.50763775863	85.3607875028427	47.3643134276471	188.555999538582	217.734905801999	105.029792389285	0.482374619735044	-1.05177409342393	0.0142344919241307	1.16338197429063	down
pos_612	Phosphonoacetaldehyde	356.057311013732	327.53694780231	293.274425836488	239.985262228358	258.476154467881	288.214629476591	118.618496256251	89.6216635615697	93.8401546441921	102.267915488507	149.564817141038	121.089571324943	293.924121804227	112.50043640275	0.382753330050546	-1.38551316529683	2.38514528199736e-05	1.70362137412652	down
pos_614	O-Acetylserine	4504.62156994076	4001.67397386465	3867.93037131062	3105.47848460558	3380.3870815789	4001.17761301383	1756.52217812467	1534.34100157094	1824.1280354326	1398.64451811202	2431.17993710078	1638.3858457088	3810.21151571906	1763.86691934163	0.462931496601905	-1.1111293718654	1.76549105693291e-05	1.67561670498995	down
pos_615	2-Pyrazinoylguanidine	3183.4426310048	2715.55186628484	2673.1303220737	2258.7742809366	2409.63031389651	2892.31961259439	1674.27182338383	1440.03822239878	1718.03474256864	1195.46312421136	2271.93021054437	1730.90714072039	2688.80817113181	1671.7742106379	0.621752874967719	-0.685586821448669	0.000478401208321775	1.52831869225352	down
pos_616	L-Carnitine	4105.76294851973	3725.91980219973	3152.79688211133	3338.7223567036	3196.54939438192	3737.79538795461	2289.12779203177	1641.23926138806	1864.55609077537	1895.47521345932	2055.17710788809	1876.3559192708	3542.92446197849	1936.98856413557	0.546720254671727	-0.871125269975148	1.70563282958018e-05	1.67075596730679	down
pos_620	N1-Acetyl-tabtoxinine-beta-lactam	309.174787193624	271.323607791194	276.284452605654	222.733758322479	240.495852893816	254.231348538435	168.840133072942	142.531257834781	145.825923207126	183.558432860542	155.057701023511	185.633206355851	262.373967890867	163.574442392459	0.623440060412155	-0.681677233634307	0.000113827531078026	1.65104575448523	down
pos_621	ser-glu	858.720764645811	769.322337873149	719.461537762582	674.291209226175	711.172110928493	802.979500775583	634.504298449238	506.654669309205	533.701599533916	651.061324150698	571.417098193568	511.606523045826	755.991243535299	568.157585447075	0.751539902486379	-0.412078389826296	0.000551977454070592	1.54893583761134	down
pos_624	Glycerophosphocholine	9006.36080242274	7481.05844895506	6144.42007393518	5578.60414971684	5816.30774515686	7303.69827930369	4626.75773415759	2135.01403061021	1756.04791695774	3468.42931121761	1951.42737483616	2035.6779767445	6888.40824991506	2662.2257240873	0.386479085951407	-1.37153774906987	0.000143164144099123	1.60247946360503	down
pos_6248	PC(14_1(9Z)_24_0)	6.39500481252306	10.017735052483	8.43802905247963	3.59679151714411e-07	11.5350254426027	6.38966316159113	6.50086342320702	3.59679151714411e-07	0.0146782404767357	3.59679151714411e-07	3.59679151714411e-07	3.59679151714411e-07	7.12924298022645	1.08592385040006	0.152319657698855	-2.71482595322917	0.0140933092216723	1.33645280828024	down
pos_6249	PC(18_0_22_5(7Z,10Z,13Z,16Z,19Z))	492.203545214285	514.368118944569	477.509951305022	456.625050628954	345.321679060432	333.523715598446	305.906053975696	120.095389369552	68.0295754124194	161.704852674521	144.267162067458	113.122654387837	436.592010125285	152.187614647914	0.348580851500791	-1.52043477443009	0.000105688886148254	1.5891040331563	down
pos_625	N-Acetyl-D-glucosamine 6-phosphate	109.916422238236	95.3468066617351	85.8094684672023	89.4233989186402	93.5971384128413	129.223063428439	66.2301157840144	22.3753245965108	15.665593721168	24.5801747321636	42.7782989447971	34.4372019276197	100.552716354516	34.3444516177123	0.341556676565803	-1.54980310139104	6.32396358891356e-05	1.57832939281309	down
pos_6271	Decarbamoylneosaxitoxin	3140.07461837435	3701.31733859368	2663.66365666659	2578.43416287906	1746.10634337636	2808.72863535677	1181.77263372563	2677.21558414978	1791.24299806671	2043.52517543401	1569.07826820609	1564.33913340511	2773.05412587447	1804.52896549789	0.650737015430176	-0.619853474983115	0.0175779153182738	1.25288885773423	down
pos_6291	Isepamicin	1749.59761625379	1835.68749478769	2039.55578626248	2650.1842972084	2603.38231706146	2129.49848337534	3098.66777448032	3340.3158849264	3779.03609484403	3304.21379428769	2414.69643468103	3424.96003374397	2167.98433249153	3226.98166949391	1.48847093640448	0.573831052066725	0.00151410152271983	1.50435902407789	up
pos_630	D-glycero-beta-D-manno-Heptose 1-phosphate	2442.25461281987	2454.58321583812	2546.72496554001	2927.2186725944	2149.38369164186	2687.39136615601	1163.41053421856	261.012369924651	698.974062395508	1214.3809874255	636.922530661781	295.636369984445	2534.59275409838	711.722809101741	0.280803615472703	-1.83236658377851	1.06909895708688e-05	1.63048164906315	down
pos_6324	3-Hydroxyisovalerate	76.4266970461737	96.6161368799164	97.9932206681863	102.891329120509	82.0067445479311	59.90046912211	116.97053496022	102.072350128555	164.741792540089	113.670730105992	166.724648095637	99.0842071763675	85.9724328974711	127.210710501143	1.479668612529	0.565274105182731	0.020518293660041	1.17252729274643	up
pos_6363	Kinetensin 1-7	21458.8352719709	23013.1176219605	23887.1217669959	21006.1246042123	24284.3596725201	23876.8377531151	17837.6675148816	18236.3146153902	19742.0752479237	21470.6946792458	17957.3493408096	19173.7835483037	22921.0661151291	19069.6474910924	0.831970354053708	-0.265395973758628	0.000707941197685504	1.49986727748041	down
pos_6375	Lumichrome	2820.79242273873	3294.3898855491	3374.71792842234	2944.16200172182	3502.74804640355	3503.50525857395	2248.5396959447	2184.79475819003	2668.2660597764	2380.45736534834	2460.37105098088	2396.25759127865	3240.05259056825	2389.78108691983	0.737574783161377	-0.439138762371088	0.000256220788189518	1.56918639282708	down
pos_6403	Pyroglutamyl-Isoleucine	338.743052036663	506.294989208616	600.775152808388	419.582836515421	542.737967496845	350.381869920301	7.35670914863987	10.2671738865772	34.4797223517825	25.0275750531371	54.019050424353	22.1526085195075	459.752644664372	25.5504732306662	0.0555743909843488	-4.16943595630517	0.000140432973247062	1.66740308838557	down
pos_6406	5-Methyltetrahydrofolate	952.434217971043	1572.48985494208	1780.52792799314	1315.54022884409	1972.72942159666	1508.23978120111	3.59679151714411e-07	3.59679151714411e-07	3.59679151714411e-07	3.59679151714411e-07	0.191364525088355	3.59679151714411e-07	1516.99357209135	0.0318943872473523	2.10247346027855e-05	-15.5375528851175	0.000142313785962462	1.66116723606254	down
pos_641	4-(Methylnitrosamino)-1-(3-pyridyl)-1-butanol glucuronide	302.573563409828	209.402911991752	183.158541483984	98.0902959201244	127.441360256297	154.636569842063	37.9235761928692	50.8748365997376	48.1540681123837	17.8285142029295	79.0785263606527	48.0594482876331	179.217207150675	46.9864949593676	0.26217624806453	-1.93139110479555	0.00543070721156569	1.50031768061728	down
pos_643	Versiconal hemiacetal acetate	633.71801509569	547.224565393721	606.212473326206	625.534876498809	494.729304337557	515.156287706654	708.676882012593	885.829266277186	1051.11909995748	1213.09680481513	835.061701017424	1580.83061697416	570.429253726439	1045.76906184233	1.83330194763091	0.874444419524417	0.0134299352294209	1.31900566197148	up
pos_6494	Trehalose-6,6'-dibehenate	437.158873050135	395.197076590508	351.510242748066	754.635592816722	441.038994286834	386.430192696966	1058.98741079602	1440.64102022724	762.020772636089	1267.11231140055	705.743550343081	1287.69328255875	460.995162031538	1087.03305799362	2.35801402601109	1.23757229982593	0.00226827572321738	1.49514144795181	up
pos_656	alpha-D-Galactosyl-N-acetyllactosamine	15083.1015550354	13958.6117654163	13837.2353528218	10764.9969032993	11704.8323393427	13397.2485027261	8923.02697778379	7684.84597763078	8718.23010512427	7646.61432601382	11525.4755317453	8755.49168159476	13124.3377364403	8875.61409998212	0.676271388181257	-0.564325777652038	0.000663327968206601	1.55279550131757	down
pos_662	piperidine	76.7074071222818	61.0949072163605	62.8255342137486	55.3943713318453	41.8701568892808	49.830818625962	14.9304955209659	3.72296681638206	4.22293900813243	3.59679151714411e-07	4.81042485131896	3.59679151714411e-07	57.9538658999132	4.61447115269294	0.0796231809740212	-3.65066768102099	2.23679757301442e-05	1.68260457027197	down
pos_663	Man3GlcNAc2	3434.28938787039	3203.91672568428	3156.81888539672	2336.91780969886	2437.46578275341	2873.87102793329	1590.43025498474	1448.11367731551	1586.24499475375	1302.11629094042	2208.34127194847	1656.67071391291	2907.21326988949	1631.98620064263	0.561357578250414	-0.833008051272402	0.000266850649989226	1.61174024833595	down
pos_665	Betaine	4059.08788700113	3655.82802300087	3534.87195053012	3528.5415922432	3376.46791049276	3813.71061223913	2031.9083000786	1871.19852765091	1844.51693342633	1708.965544929	2243.59510198618	1817.83535640517	3661.41799591787	1919.66996074603	0.524296860638769	-0.931544187511902	1.40501666896528e-07	1.70219203249218	down
pos_6660	[3-[(Z)-hexadec-9-enoxy]-2-hydroxypropyl] 2-(trimethylazaniumyl)ethyl phosphate	82447.8470543419	98705.8256212466	91426.2066064069	126217.030087735	103208.686111062	107873.898938177	58468.0160948092	84861.1728232416	70374.8363454386	45718.5716091096	63478.5033330958	92075.305160176	101646.582403162	69162.7342276451	0.680423606898307	-0.555494899558746	0.00595467178485892	1.14717888493318	down
pos_667	AMINOHYDROXYBUTYRIC ACID	129.113611693333	103.496406361237	98.3936499144228	94.492339205015	90.6691960250665	99.7534511431037	79.9338581174506	66.8462993191628	63.1459907921776	80.1341865269355	77.170461937422	86.77840616294	102.65310905703	75.6682004760147	0.737125267525767	-0.440018282241016	0.00319992121134258	1.42786554305866	down
pos_6672	12(13)-EpOME	425.683879269897	542.327260949173	633.797897276622	304.772176767207	259.038802229416	318.778663717171	244.598452921963	226.41822328642	239.209040967386	251.341415735961	193.54403057945	270.420839253588	414.066446701581	237.588667124128	0.573793575926617	-0.801396278803604	0.0326070188898383	1.31949728945553	down
pos_668	N-Formylmaleamic acid	193.292475843213	162.408081210945	145.373423029954	138.37433760411	122.533953385493	153.027763227611	54.5729624651667	65.6464743009481	53.1193284116447	33.9906437156501	76.6204191842681	62.1065455482891	152.501672383554	57.6760622709945	0.37819953951675	-1.40278048817638	3.07361151720146e-05	1.65018075434891	down
pos_669	4-Methylene-L-glutamate	113.947465414322	103.081002905585	98.5544099828815	101.462359756694	88.5939742625028	108.201017938021	79.0757669390404	76.8233184414402	70.7470661831086	94.9166664745075	88.1222769104137	81.5232089191552	102.306705043334	81.8680506446109	0.800221750958882	-0.321528251539967	0.00209428445318125	1.42045844883192	down
pos_670	5-Methylthio-D-ribose	1027.41280895188	934.08977408278	954.512138505843	1000.0055809679	688.228606113095	900.597839049336	612.027544720433	415.905869325895	516.464470945398	644.311514200198	509.692729552166	571.488495003784	917.474457945139	544.981770624646	0.594002117339852	-0.751460021318796	0.000168219466886889	1.56518743995418	down
pos_6726	(-)-Menthol	597.374191781567	905.095769985491	823.869227931189	705.019159374805	682.727769459633	864.423513171183	539.854439909989	619.842721787292	574.44531552078	520.472651110878	564.229826075007	619.895058175084	763.084938617311	573.123335429838	0.751060997833769	-0.412998013114991	0.00983295043544554	1.38555936892285	down
pos_6732	MG(22:5(4Z,7Z,10Z,13Z,19Z)-O(16,17)/0:0/0:0)	31.2497554924221	80.6500762910488	57.0443230322012	104.964409211322	127.895718345175	170.898735777531	89.2393549883619	205.235978398031	148.95120560097	216.553098358251	155.368292885484	218.154906801941	95.45050302495	172.25047283884	1.80460518677219	0.851683237450638	0.0250445851216987	1.17872136623576	up
pos_677	Lactulose	9894.8445952423	7996.55129995808	8337.8975812483	8758.37420230573	7608.4385206297	8629.45824006651	10617.5294212471	11807.7211077915	14589.086862785	13641.2231088611	13570.0155451442	28018.8721372579	8537.59407324177	15374.0746971811	1.80075025414549	0.848598107901542	0.046079002027322	1.12616679987135	up
pos_6777	Dihydroclusin	289.133837496905	725.155825431464	542.459524941702	519.05020223924	537.505974416033	824.087907737065	382.777289252935	259.774629533706	153.720292101876	288.132893939233	319.881388300893	190.066061458249	572.898878710402	265.725425764482	0.463826053146816	-1.10834423633064	0.00774836805261258	1.36044313838491	down
pos_6786	Remdesivir	2281.50424623676	2029.35177998692	1666.70539884913	1593.03109773041	1662.95001019574	1893.8373330997	1550.4312765615	1198.12306161634	950.346170923286	1715.11265409	704.725551490233	1099.53359098209	1854.56331101644	1203.04538427724	0.648694696552516	-0.624388450874027	0.00708849567275932	1.36513859957298	down
pos_6788	Acarbosa	4829.01543101784	4202.73533029047	3453.49788995478	3364.79680936455	3717.95222065482	4027.37403740328	3498.42563970741	2478.55723557839	1645.1846385561	3552.24136571493	1388.61284844485	2301.62047391166	3932.56195311429	2477.44036698556	0.629981268323977	-0.666619162303165	0.00943490583394129	1.33670902291288	down
pos_6807	p-coumaroyltriacetic acid lactone	2642.43934598456	3918.90645605909	3108.98528601553	2152.66990007316	1987.99488141729	3418.36231180883	1168.37278309472	653.941638871506	938.489829485156	687.636358032897	1044.8619166019	870.304875244845	2871.55969689308	893.934566888504	0.31130627994804	-1.68359341445512	0.00093732822908735	1.64694379027346	down
pos_6808	2-Deoxy-D-ribose 1-phosphate	816.373053942458	1227.79987123684	1000.88962109318	643.714964302579	562.449882379633	985.411176025075	315.670144195997	180.570351375846	267.832808021168	171.39480637215	291.888397310479	220.116703206341	872.773094829961	241.24553508033	0.276412662706257	-1.85510438652346	0.00118752643238976	1.64400249834171	down
pos_6809	2-Carboxy-1-[5-(2-carboxy-1-pyrrolidinyl)-2-hydroxy-2,4-pentadienylidene]pyrrolidinium	2371.77914128152	3167.90152404225	3376.24730265636	3152.19699858164	4364.51796039825	3750.65605222078	52.2723262344427	14.7002357585684	31.0259589708894	10.5363061332317	72.2166107209053	6.20847331254792	3363.8831631968	31.1599851884309	0.0092630997203894	-6.75428923988892	6.29351970635525e-05	1.65863414140423	down
pos_682	Metaphosphoric acid	536.614240124086	471.527928556061	507.6011255413	573.289796439913	429.460689724405	505.884847397968	582.820805137723	616.510526865443	725.424248954347	568.038053012749	799.086143167469	679.747980802405	504.063104630622	661.937959656689	1.31320454438291	0.393091647520743	0.00573843336618055	1.37580606266795	up
pos_683	gailiapenta	1482.36438916916	1327.14400926542	1256.59375749394	1036.68981211604	893.940179928347	1181.02606393073	865.573756560778	821.885670184945	915.663648290068	716.174176739513	1269.15891212566	924.302731942194	1196.29303531727	918.793149307193	0.768033518696794	-0.380758820135701	0.0365893378169455	1.1599747927987	down
pos_685	5,6-Dihydrouracil	1428.74163909268	1337.255685042	1318.3612924779	1089.7040249896	1174.63769987471	1363.18574363054	1064.30232466988	924.660629795437	1042.24629865581	869.084913582654	1221.50109190804	967.484072803727	1285.3143475179	1014.87988856926	0.789596638774874	-0.340812246472411	0.00397201148931085	1.42646437655311	down
pos_686	Tetrahydrodipicolinate	225.326597741898	190.962651894213	187.490963806584	166.054685608138	161.884889427656	193.935287764924	151.594932963134	139.257654854831	114.935961695848	147.077037105239	157.536104313514	112.294714793012	187.609179373902	137.11606762093	0.730860121442456	-0.452332778191743	0.00210355646337549	1.46752261024448	down
pos_688	Homoanserine	1687.87849002747	1461.02268315345	1168.70123550089	972.406110869655	1285.05843545515	1512.8971797653	1001.15006653977	503.703849206632	471.918613507589	863.829628972515	617.293012780785	493.982736269364	1347.99402246199	658.646317879443	0.488612194790364	-1.03323822402875	0.000609031774555985	1.55302769655668	down
pos_690	Galactose-beta-1,4-xylose	1600.08510274565	1423.43822164794	1414.58245246782	1262.20141127656	1146.38863010073	1412.24971496667	997.817275543105	889.682185649854	933.185654182786	964.840429106861	1115.532819982	946.666154916676	1376.4909222009	974.620753230214	0.708047352518588	-0.498082247348426	0.000643370275303385	1.59015274266948	down
pos_6930	6-Methylthiohexanaldoxime	238.629783229055	279.371138966023	270.678619000411	240.938559235044	323.551582780778	358.738086504748	219.372095977833	226.123162862053	258.483618756972	196.128187368897	249.538151898291	231.358483054073	285.317961619343	230.167283319687	0.80670449912566	-0.309887792781902	0.0361217755316775	1.10008310866649	down
pos_698	O-b-D-Gal-(1->3)-O-[O-b-D-Gal-(1->4)-2-(acetylamino)-2-deoxy-b-D-Glc-(1->6)]-2-(acetylamino)-2-deoxy- D-Galactose	25295.1304654091	23314.2891730917	23475.2387403843	18625.0726131398	18907.2251922287	22064.9389201949	14500.2438862993	12980.9052053509	15222.3169512271	12429.3799905664	19576.3499538873	14986.1358034309	21946.9825174081	14949.221965127	0.681151586705345	-0.553952196720899	0.000900247333941354	1.52422327694562	down
pos_703	N-Methyl-L-glutamate	1167.3917622586	1092.98801712593	1020.4526056553	799.885769321445	813.908615087747	977.337772330006	533.25993608781	463.106184155689	548.404683093497	422.458201902024	709.299552084468	487.715218095298	978.660756963171	527.373962569798	0.538873106760981	-0.891982506138369	0.000178903955392659	1.62914752973501	down
pos_704	Diaminopimelic acid	234.522557478778	209.94367928756	176.535793763434	200.990435672698	190.431118183956	239.112309331621	179.091455128896	140.218528369257	149.698285065759	176.479829213598	126.651837930917	139.217641034077	208.589315619674	151.892929457084	0.728191321812636	-0.457610547255822	0.00172587397429196	1.42163631932245	down
pos_705	Alanylclavam	650.687507414773	567.269083627604	516.854207593435	438.138479100303	477.448340512164	564.028885096234	400.742164119389	290.308408302416	263.095990876121	382.261622504801	302.63239815761	264.83182924801	535.737750557419	317.312068868058	0.592289918972304	-0.755624563832005	0.000284199238512176	1.59846130063554	down
pos_706	1-[3,4-Dihydroxy-5-(hydroxymethyl)oxolan-2-yl]-4-hydroxyhydropyridin-2-one	9372.43635154043	8208.17716233305	7959.71115278456	6803.16871703428	7119.26844833398	8203.9013213722	6043.52903037525	4924.54924343083	6421.04282736007	4823.8654035263	7441.81537842489	5562.71326250247	7944.44385889975	5869.5858576033	0.738829043524287	-0.436687514808374	0.00365316546344364	1.41371659406002	down
pos_707	1-Pyrroline-5-carboxylic acid	150.642558998392	144.868625681783	169.322677020362	115.861191644909	112.357527376385	125.299744294443	50.1380666708935	60.5922254498502	55.5170413333269	36.6193756935175	94.7942744670756	72.4099512954507	136.392054169379	61.6784891516857	0.452214680153509	-1.14492026812101	0.000120343736744429	1.59668598138616	down
pos_708	5,6-Dihydrouridine	1556.76946890789	1452.59098090346	1318.31307051897	1135.35500424773	1303.54938115425	1501.87672827986	1069.79980703812	752.358621636998	785.667636786252	968.703305880799	887.095934394326	783.077596939816	1378.07577233536	874.450483779385	0.634544559402198	-0.656206617390926	0.000125795662569629	1.63095094583553	down
pos_709	(+)-N-[3',4'-Dihydroxy-(Z)-cinnamoyl]-L-aspartic acid	1446.87595320984	1173.63953537022	1034.91331703984	770.776440512898	834.731649238049	1064.05239348367	588.052118587771	423.297728126575	554.182442413838	405.792394415937	782.295085297005	439.834614694695	1054.16488147575	532.24239725597	0.504894828701626	-0.985945193978292	0.00190011561112931	1.51982098302497	down
pos_7090	Plastoquinol-1	824.805765931897	857.27171157205	683.897035445317	589.589581107569	613.960137002934	785.840605815488	482.655552945543	366.675550957361	267.800985101877	201.996811720688	283.327643032423	224.265226859015	725.894139479209	304.453628436151	0.419418771798572	-1.25353666174411	5.361339435643e-05	1.6376971239034	down
pos_711	(1R)-N-Acetyl-L-cysteinyl-(2R)-hydroxy-1,2-dihydronaphthalene	269.237390566658	256.469052369894	288.930601831961	225.444645933351	314.790091434673	316.703510439808	166.45526422372	127.292483619252	147.741737651871	168.597064563085	214.149218065322	159.757987189775	278.595882096057	163.998959218838	0.588662538674179	-0.764487274589542	0.000129376418297948	1.5739622979452	down
pos_716	Folate	1396.133906555	1335.02066347631	1318.87742363456	1069.02244996891	1176.79106380452	1319.15663778932	968.098437668066	833.352068705795	942.009511507446	870.360908380612	1234.5082664205	927.533817090638	1269.16702420477	962.643834962176	0.758484751497027	-0.398807917922965	0.00257540855463577	1.46679312150238	down
pos_722	5-Formiminotetrahydrofolate	343.170813981551	303.369586239996	281.103066067785	258.416352939456	263.360681273246	300.02228386802	212.42859775518	179.434388614194	206.829760091712	146.720956534915	314.074981271798	202.164379572404	291.573797395009	210.275510640034	0.721174236226596	-0.471580237124385	0.0152579682405108	1.26743577362587	down
pos_724	Cytosine	2919.75829558487	2537.99569105588	2568.53214864034	2033.10769969877	2180.40733501701	2540.87043404693	1710.15613437459	1389.62102257564	1441.89238213565	1477.94946161382	1805.1519144053	1565.8146569079	2463.44526734063	1565.09759533548	0.635328747135127	-0.654424795706181	0.000337106483328733	1.63159114476401	down
pos_734	Asn Tyr Ala Asp	698.079423569097	626.928995930993	601.150299527128	399.543820985596	551.320998414863	609.652469763442	372.784633470372	278.424174230305	288.936788104231	360.802930348045	325.942346370522	368.092017205286	581.112668031853	332.497148288127	0.572173291995592	-0.805475938024568	0.00099396815468998	1.62331406949386	down
pos_737	Betanidin 5-[E-feruloyl-(->5)-apiosyl-(1->2)-glucoside]	370.562319937487	340.613516016442	386.867788570807	221.872163858254	314.260930253747	323.431467923142	219.142890477635	179.831455988546	165.320580057669	194.485849099041	245.794764786169	213.547316910084	326.268031093313	203.020476219857	0.62225059421097	-0.684432391995539	0.00206655136160498	1.55846134984355	down
pos_738	2-Hydroxyethylphosphonate	40.6483558629987	41.7230665082777	46.366704053822	41.5606107059404	34.9589257933693	53.4971461676987	12.6717501819374	3.52969351082425	6.69356028610702	14.6065073781632	4.32990110726724	3.96647909356293	43.1258015153511	7.63298192631034	0.176993392774237	-2.49823258988847	1.1131412759004e-06	1.68339599459148	down
pos_745	Ile His	995.044771726912	938.353487148756	844.847734176786	866.527303446182	920.54596567433	962.422048963206	791.190821733631	654.493645937826	605.891972416063	899.304964207819	623.996792663543	618.821740184193	921.290218522695	698.949989523846	0.758664290004755	-0.39846646258948	0.0042656203238122	1.42800469462778	down
pos_746	Glycerol glutamate	550.31860845651	508.612627748758	513.04057177995	325.93897715657	393.100108285971	446.161970634691	201.016633067324	178.08482029491	238.60984936198	195.539224596575	268.725892368406	235.984986367514	456.195477343742	219.660234342785	0.481504629598227	-1.05437842544522	0.000503880437316461	1.65388179584224	down
pos_7513	��-cyclohexylmandelic acid	880.450154674675	855.931661001771	915.968913207157	600.646376926045	736.046747037462	751.16778785276	413.305216832919	284.575390498894	454.350582307214	316.818348558877	481.509874763293	338.483280659724	790.035273449978	381.507115603487	0.48289883809554	-1.05020710264583	6.5852722415947e-05	1.66990266166525	down
pos_7537	9-[hydroxy-(4-hydroxyphenyl)methyl]-3-(1H-indol-3-ylmethyl)-15-propan-2-yl-1,4,7,10,13,16,19-heptazabicyclo[19.3.0]tetracosane-2,5,8,11,14,17,20-heptone	489.007594773123	559.712274427851	500.93039348468	420.083833724914	381.725217990897	348.681086311275	265.373484167705	145.934929787669	182.492012787304	225.269815019143	207.124844509869	206.307555485349	450.02340011879	205.417106959506	0.456458723935875	-1.13144368695681	0.000221869051187172	1.64837043122814	down
pos_754	Chitobiose	1167.34555022256	1111.61976662049	1109.33379881132	956.909870419619	1080.94655725145	1154.08291376997	880.941888978089	728.632301402271	831.055241452608	822.592460833761	918.800187563965	790.622203946988	1096.7064095159	828.774047362947	0.755693629737039	-0.404126633514614	7.26840013285108e-05	1.64089902630219	down
pos_756	Cys Asp His His	1047.60643814441	1500.78565199054	1774.75680887911	820.837701059205	2725.87436618576	1666.69897971858	414.850402641969	367.555528403452	463.396941285487	408.447520681983	708.961112871067	335.709972388017	1589.42665766293	449.820246378662	0.28300786589302	-1.82108594314771	0.00791255375681051	1.40044963759632	down
pos_762	Phosphoribosyl-AMP	503.36951065902	423.302976819698	383.487826154761	448.550259488216	327.677717038529	411.075565402279	252.610805601248	129.507227873139	323.095832238134	352.798914479926	391.906088623863	153.500489131863	416.243975927084	267.236559658029	0.642019044390548	-0.639312001838391	0.0185631596848479	1.21840296793105	down
pos_763	Nicotinamide adenine dinucleotide (NAD)	5679.92442423051	4725.51669793857	4285.42521494119	4334.35465408262	3551.38220990089	4797.5629688766	1810.90352899955	845.310950330111	2445.57518176813	2995.96361906419	3703.26933443501	950.860521692136	4562.3610283284	2125.31385604819	0.465836404188925	-1.10210470718357	0.00189614204591989	1.46611797999467	down
pos_766	(E)-2-Butenyl-4-methyl-threonine	89.8247010871183	82.0960617757357	76.843401342372	72.038668232406	61.3770531019713	71.5305824764167	45.5125043936652	48.5020930489914	43.7336352171201	38.2223440733548	36.0316424194662	36.3185440102408	75.6184113360033	41.3867938604731	0.547311073179979	-0.869567049487153	8.23183382071668e-05	1.64371029467767	down
pos_771	NADP	1231.01993179152	1045.2924345413	1024.64399585143	887.841760756622	706.971952490509	907.7330712062	411.421996999005	323.055876138688	486.026989455508	501.52757179678	599.267601897711	428.526153630163	967.250524439597	458.304364986309	0.473821779783309	-1.07758357958656	0.000311374606083774	1.61123115468686	down
pos_773	Guanine	37791.6535410776	36041.3296211017	37418.4934640212	27686.5543974828	33426.3465552957	35146.6422210707	23720.3262663469	20130.7780616019	23454.2356382855	18369.6316775899	29538.3215929085	23182.8002205089	34585.1699666749	23066.0155762069	0.666933705933281	-0.584384732090115	0.000358772499859613	1.57401882944043	down
pos_774	2-Butoxyethanol	164.388604294726	154.762183677472	166.794971953058	124.96616510288	148.973874667581	160.572515312068	64.5155673154836	78.7059201525225	67.7346272480967	64.7110553224664	82.232799655784	73.8315869821829	153.409719167964	71.9552594460893	0.469039770337546	-1.09221783944697	5.86859650374068e-06	1.71824644936973	down
pos_7785	3-oxostearic acid	115.622309247065	115.709918040582	120.505073309929	86.260783392281	68.3648916189725	73.9328858121815	54.3554923747575	56.6512066809531	61.7137665372197	51.8234427458749	62.712628077483	57.0211672457784	96.7326435701685	57.3796172770111	0.593177392442384	-0.753464480966681	0.00845097275433352	1.47490859558805	down
pos_78	beta-D-glucosaminyl-(1->4)-beta-D-glucosamine	131.093798080856	125.324805399872	146.930730009837	123.510459320996	117.472101486402	128.865627393972	108.054843020238	92.9551338726569	111.734323218125	123.973643695837	116.111198297399	122.770002919481	128.866253615323	112.599857503956	0.873773034793709	-0.194669510929065	0.0258508977628959	1.18563189750643	down
pos_782	S-(2-Hydroxyethyl)glutathione	221.59929267647	191.493653099607	194.505755574506	217.671153445025	207.402221137654	194.126287147645	173.99169109406	144.041188637039	140.05756677726	169.447341255566	122.681770254184	136.725634146998	204.466393846818	147.824198694185	0.722975526261452	-0.467981284140904	0.000294780979106785	1.49064179097421	down
pos_7878	Estrone	396.644045923068	409.663802753318	419.388753209744	374.083224263682	415.245157591627	393.641943155115	209.344954754606	219.536798819495	243.744332902727	200.246264895229	284.43155064742	214.825822503706	401.444487816092	228.688287420531	0.569663538449919	-0.811818026015788	2.89238322848982e-06	1.69357205840283	down
pos_789	Rutin	64.2726494122281	59.8593540400943	81.6187074490341	46.5298452474355	73.2990985628461	65.1451758870744	51.7778743216677	23.7559510592385	18.4556819310284	36.7568229926058	8.1859869114317	29.3397495516897	65.1208050997854	28.045344461277	0.430666427085825	-1.21535723326406	0.000956502033478982	1.49887990087079	down
pos_7918	Morphine-6-glucuronide	773.626031314111	989.077185539423	1113.69873409841	909.786049179867	1117.19214498372	840.58355249921	26.8961291606698	5.92224247112795	4.88963092449815	10.1350519577758	3.59679151714411e-07	4.62221971609479	957.32728293579	8.74421243164094	0.00913398436198902	-6.77453996493708	1.45864968895631e-05	1.70339096388851	down
pos_7956	Laninamivir	146.314067657482	136.956368312746	137.37159564645	80.7482631652218	57.1996426570989	35.0655547943372	163.163836800963	135.081894945884	222.331534171995	147.73147791029	295.892157042541	136.5928151452	98.9425820388893	183.465619336145	1.85426350874929	0.890846279428467	0.0281228435960593	1.01274738879821	up
pos_800	2'-O-Methyladenosine	560.806042784566	489.800883763882	546.384012807401	481.349364813396	571.811717368973	530.021426355923	383.501330100159	330.918673525201	398.463455633686	391.929849974715	484.00621900525	380.051231982538	530.028907982357	394.811793370258	0.744887283361911	-0.424905961980636	0.000434587508041518	1.51169518135988	down
pos_802	2-Hydroxyadenine	215.851494718645	227.573536252497	215.586132266884	130.09814819098	198.177703457127	201.851702982555	98.6951481072854	77.6082185310511	74.7461742666314	63.4962718357485	114.139393414875	86.0740588133731	198.189786311448	85.7932108281608	0.43288411791988	-1.20794722438687	0.000154691302786859	1.67578258581089	down
pos_8045	Imazaquin	1125.22613168507	900.460543966161	486.300242398447	264.844972548728	232.391360313383	554.41574894873	102.332047823927	92.203380459165	129.497671789976	64.8088232246235	175.486003812718	61.3713411282281	593.939833310086	104.283211373106	0.175578746405887	-2.50980987592856	0.0192634292137141	1.39474474924034	down
pos_8046	Aspartyl-Tyrosine	397.325233968366	303.010932482795	138.322225245094	71.7976710555233	27.9557956944188	128.705304303631	9.14041872904773	4.08705065649156	20.1925015492143	6.60638298928363	3.59679151714411e-07	3.59679151714411e-07	177.852860458305	6.67105910723259	0.0375088659808006	-4.73662454364035	0.0320970358215727	1.31307930268523	down
pos_8072	C20912	818.308472318456	1006.5963396923	765.643511789079	812.914851280448	1285.04972160885	855.579595326014	554.728555927849	475.949784548808	574.165786402457	671.211513558622	652.680011422648	354.00132068221	924.015415335858	547.122828757099	0.592114395145922	-0.756052166725231	0.0034882688846554	1.37960259423448	down
pos_810	Cysteine-glutathione disulfide	1315.94963932114	1049.53341949867	1166.75684320598	681.435860677892	1001.33489272996	1159.36293225238	984.794413070508	656.547659275963	601.654145149287	798.746837616028	881.91990456578	743.120424113503	1062.39559794767	777.797230631845	0.732116390668776	-0.449855070841956	0.0254893419392615	1.27524167252121	down
pos_811	2-Methoxy-10H-phenothiazine	227.385233883297	195.237871346033	181.298727714796	113.999976739818	157.196238896501	167.690791491021	129.527190311462	68.4759522302014	60.3602435296859	96.6653948424615	120.3327383195	82.8007641372115	173.801473345244	93.0270472284204	0.535248898860764	-0.90171817225369	0.00225644425736041	1.51321575099937	down
pos_812	Isoswertisin 3''-O-(2'''-methylbutyrate)	17980.5444527839	16670.3442829252	13762.9658043525	16516.8972374259	15438.8151743029	16128.7931238083	8519.57904589579	6959.52510214671	10545.0672631109	10811.335348054	15695.2290582072	7704.30073493024	16083.0600125998	10039.1727587241	0.624207877783162	-0.679901530057373	0.00380092768485992	1.40304900294286	down
pos_814	5-Hydroxymethyldeoxycytidylate	95.7381479809589	101.05627690706	119.232291960953	100.622817734651	133.05573164531	112.809928701211	68.3991094398994	68.5427412794384	64.3232157627037	86.2690183522645	75.365831457976	78.2849706257191	110.419199155024	73.5308144863335	0.665924178485476	-0.5865701721706	0.000545793889499985	1.49994442060355	down
pos_8199	N-Caffeoyltryptophan	8794.30145534517	42275.5459596204	48290.3142698123	41195.8365071463	76964.9610965866	55304.761472514	3176.99199741505	2784.77803083961	3424.36648100151	3684.42624309095	2734.62156357699	2781.27986501516	45470.9534601708	3097.74403015654	0.0681257768845762	-3.87565541287105	0.00547899928427405	1.39910601650772	down
pos_821	Gly Pro	1274.03831902494	1199.5874975938	1099.41473708242	974.083197546725	1123.81538649044	1259.11706832133	832.257863052581	551.819743897692	541.384647223271	750.574486353906	695.400910346884	539.852023337283	1155.00936767661	651.881612368603	0.564395086838052	-0.825222665820417	2.78251155569973e-05	1.65657290931226	down
pos_823	D-Arabinose 5-phosphate	57.3081411694149	60.7741037469874	51.6524434005541	52.9554571979906	46.726974043602	65.5976531886933	82.0006452502173	65.9659509317435	85.0880667804728	91.9964199679232	90.9700302979732	61.3025042118755	55.8357954578737	79.5539362400342	1.42478378946092	0.510743007320432	0.00461522475851622	1.28585780170634	up
pos_824	D-Lysopine	4232.21260201295	3788.66886668296	3242.20110779356	3281.36602139079	3733.15771771512	3976.65073252375	3491.33125277206	2485.26989839104	2052.49997763612	3489.62255887676	1988.95664608502	2420.87180258907	3709.04284135319	2654.75868939168	0.715753040054703	-0.482466202016866	0.0107158030259406	1.31566536888675	down
pos_8247	leu-leu-leu	95.9765756309266	180.334107618272	214.80608787891	129.886527190357	151.915237885874	154.646722558543	527.542062186021	401.525225735885	436.845715092129	546.02370132659	651.449872000266	454.134865381167	154.594209793814	502.92024028701	3.25316349789405	1.70184333134722	6.34376790718878e-05	1.58637669856832	up
pos_8256	Thromboxane B3	1798.72573157504	1660.47882284896	1493.04595911843	1096.05961869208	1200.91387497841	1520.74821307927	640.545947350281	960.514285840717	953.608306427402	1018.23740686826	1315.05354296518	898.987120872318	1461.66203671537	964.491101720693	0.659859172294089	-0.599769938767643	0.00579807669136178	1.4111193229088	down
pos_8269	5S,8R-DiHODE	468.804540974074	489.44299447488	431.103212458803	372.933541808314	361.019726684885	524.45056368504	300.454711419762	363.710982033538	412.252800734887	283.235935646926	438.990727127814	357.122178440462	441.292430014333	359.294555900565	0.814186991353773	-0.296567923838484	0.0478301238929295	1.09703405472601	down
pos_8280	Citiolone	20824.0073686024	19506.3158236751	19693.1677039145	25294.5417867366	19179.936053834	21626.8691544394	1919.49122370525	1251.05963666892	1287.56082364586	898.020162406645	1561.80479734069	1381.17672781071	21020.8063152003	1383.18556192968	0.0658007852405493	-3.92575138915939	3.16025756468303e-06	1.67466385756899	down
pos_8282	1-Methoxy-1H-indole-3-carboxaldehyde	19893.3076669512	17114.3868932012	16529.0646984807	22386.5843197182	14297.8969694975	17967.691312237	1593.76136185461	961.083757149458	956.08993472451	563.800637179124	1219.78935632772	1093.59844676084	18031.4886433476	1064.68724899938	0.0590459983675376	-4.08201690036282	2.12973237723061e-05	1.65957424592753	down
pos_8283	2-Amino-2-deoxy-D-gluconate	229.119832859754	194.421366658861	191.332110823281	252.424452387354	147.269448716856	205.951790397275	25.233983214605	13.293254170937	16.3739776273577	12.8828891652652	28.2439085005886	3.07723517574016	203.419833640563	16.5175413090823	0.081199266627404	-3.62238949238626	2.66943507935052e-05	1.65098095751125	down
pos_8284	2-Succinylbenzoate	387.697914009022	295.379186570999	334.536555307584	461.195881885282	271.790983544709	361.84167421844	10.2600033023761	3.59679151714411e-07	3.59679151714411e-07	3.59679151714411e-07	3.59679151714411e-07	3.59679151714411e-07	352.073699256006	1.71000085012864	0.00485694004903569	-7.68573660589623	5.38907605905121e-05	1.6316848111959	down
pos_8285	Thiomorpholine 3-carboxylate	685.597986792569	580.703716626949	570.447419261955	780.994655857242	478.027119390518	603.42711342227	48.5125514367912	19.6947105163308	11.8522604387683	5.35409363272874	27.9559580154128	13.1262598623026	616.533001891917	21.0826389837224	0.0341954752122391	-4.87005075123472	2.61756595840531e-05	1.65344448355983	down
pos_8290	N-(N-Formyl-L-methionyl)-L-phenylalanine	3268.52754812349	3127.1229892823	2965.35753861774	3354.07485210135	2489.43904746523	3064.95192979314	690.090568429738	588.194887426712	694.471126383645	584.838286052947	684.939548044215	663.022345738467	3044.91231756388	650.926127012621	0.213774998793201	-2.22583495663786	4.7119374855412e-06	1.70098189063912	down
pos_8291	Penicillin G	33969.5394262078	31972.5170849373	31607.6071176175	41340.2632513607	29877.5869681	33215.1830942494	2329.90640249382	1290.31306888778	1342.06865195095	882.855996893895	1574.96170587322	1413.89919718997	33663.7828237455	1472.33417054827	0.0437364445421069	-4.51502024533655	5.10240995457438e-06	1.67346333306016	down
pos_8292	Glucose lactate pyruvate	749.090837163846	445.634796445827	559.545153670766	916.907190061503	418.447062673612	529.685531899572	1.77937236813268	3.59679151714411e-07	3.46769015927987	24.0785934402968	3.59679151714411e-07	3.59679151714411e-07	603.218428652521	4.88760950779113	0.00810255336314766	-6.947407667546	0.000616770392356929	1.52514639265564	down
pos_8297	dTDP	341.113727973913	219.358730064658	289.231569600461	345.134998086435	240.644727209054	287.189927407865	14.8685554539825	3.59679151714411e-07	3.59679151714411e-07	3.59679151714411e-07	3.09770297896488	3.59679151714411e-07	287.112280057064	2.99437664527733	0.0104292879589901	-6.58321552598226	3.25533624110325e-05	1.64685336950021	down
pos_8309	N-Hydroxy-L-valine	418.933217780664	391.678796600279	439.96276618494	346.345097865606	372.776898516827	376.188898063931	278.152495077593	234.49147223346	250.100273204753	262.014532913395	337.943797000914	232.134748472169	390.980945835374	265.806219817047	0.679844433976502	-0.556723436769781	0.000162589940328205	1.60084515169155	down
pos_8310	3-(7'-Methylthio)heptylmalic acid	9454.15541965531	8661.90219477854	9728.55849302237	8085.61409014201	9448.34894361558	9336.72322778327	6858.89265876963	5509.94384201925	6285.16782188912	6533.5604890324	8261.04759009157	5906.16878544476	9119.21706149951	6559.13019787446	0.71926462037695	-0.475405453193296	0.000455477940435862	1.55120009028056	down
pos_832	dTDP-L-megosamine	195.393102948688	196.891062487894	251.452557405455	173.59791787377	219.752259338937	189.793803419856	139.81370411096	140.923870367466	72.5974545357189	113.670170571627	150.568493458097	141.293237059772	204.480117245767	126.47782168394	0.61853359332695	-0.69307614300006	0.000758779375046027	1.48543143012308	down
pos_833	Oxidized glutathione	14109.7433986375	15001.1277924918	15853.6727670389	17424.6682864273	18911.5618996364	17196.696163613	19474.5757771248	19743.9762002486	22142.1829665303	21841.6127208073	23003.2100210283	20011.6130120383	16416.2450513075	21036.1951162963	1.28142550568352	0.357749611516886	0.000654903998943186	1.52459746180425	up
pos_8345	Tetracenomycin A2	389.871585357242	342.320529763538	417.110214958255	333.681556538683	341.660332458853	254.246209910516	1045.37135677055	826.032052212685	1335.74329340119	902.412048063518	1867.69414802738	1025.45180506357	346.481738164515	1167.11745058982	3.36848186219746	1.75209853106388	0.00315606164349369	1.46417259154142	up
pos_8355	Thr Ile Arg	369.011921128252	514.856628161912	489.12272871752	310.078529947125	327.560983638429	462.011434353501	548.316902864162	779.054716895756	752.49487498514	727.674799576704	521.703927562164	687.50028211931	412.10703765779	669.457584000539	1.62447500970962	0.69997354997991	0.00125102653124885	1.341675736128	up
pos_8366	Cys Cys Ala	1808.74536408511	1239.02784889085	704.392231969334	875.706307146226	2038.33014519648	1529.99516645354	394.447606445235	414.197041153132	518.658099668023	371.350366490157	586.360976144048	305.707992141514	1366.03284395692	431.787013673685	0.316088310455953	-1.66160041225192	0.00658157076320989	1.39769635054822	down
pos_838	2-Methyl-1,1,4-trioxo-N-(2-pyridinyl)-3H-1$l^{6},2-benzothiazine-3-carboxamide	16.3805419392538	24.7982463948865	26.8903423838357	76.2751712951877	46.0788167298863	39.8341805977834	83.11647949343	101.55200220169	136.920642805578	147.058646541155	71.579449894616	97.9374119209482	38.3762165568056	106.360772142903	2.77152834973882	1.47068176491099	0.00137595349043916	1.49977770510247	up
pos_839	1-Methyl ethyl 1-chloro-5-[[(5,6dihydro-2-methyl-1,4-oxathiin-3-yl)carbonyl]amino]benzoate	436.37658234228	474.395365763181	477.49758993301	538.678480469116	492.47540679511	477.846137623093	590.143559121068	618.671939002199	741.768533978717	646.978446770211	686.827170804104	628.399780960445	482.878260487632	652.131571772791	1.35050927973904	0.433503553054947	0.000161466166554531	1.60654948992735	up
pos_840	N-Acetylmuramic acid alpha-1-phosphate	147.244926446712	163.890499883349	152.068171165335	88.0286641076429	122.436796590107	130.408451444801	69.1679740500712	43.7091666689439	52.1520072464353	44.3917161330649	69.9439083017257	56.3183016662806	134.012918272991	55.9471790110869	0.417476014492272	-1.26023478297035	0.000383651071690498	1.67447506553712	down
pos_841	Awobanin	786.846041414038	812.262495702558	840.218043157235	521.243865681119	783.249639511388	799.210118954147	331.329370775727	295.092676298907	208.104501555515	362.887790734819	288.836489951796	268.401491280518	757.171700736748	292.44205343288	0.38622950798125	-1.37246970431201	4.93515599183791e-05	1.71076481693726	down
pos_843	Dulcisxanthone A	431.935047248438	462.126922517903	442.320548999196	391.714078244427	509.373608432551	452.076298925924	366.620750511953	323.73837609623	353.030167821941	459.879926896095	408.432664781337	313.066113610903	448.257750728073	370.794666619743	0.827190753573112	-0.273708035744154	0.0202433412978943	1.23723380125569	down
pos_8453	12-OxoETE	482.959212077124	432.218856031083	296.596628196026	206.869843846133	347.915562147111	411.364794213755	129.587001517388	111.626514981838	122.428237648768	141.711354987689	124.180580395566	94.2979921703976	362.987482751872	120.638613616941	0.332349238883827	-1.58922804491769	0.00176949542814203	1.62060678037206	down
pos_846	OPC6-CoA	225.836418961839	243.247609902752	264.563137020647	140.463293776692	292.260329273788	235.203181170452	129.164427848345	111.080952920352	67.1150268270588	103.891051118374	124.1722224691	103.700251924364	233.595661684362	106.520655517932	0.456004425552495	-1.13288026898056	0.000951629633332066	1.58598456547575	down
pos_8498	28-Glucosyloleanolic acid 3-[rhamnosyl-(1->2)-galactosyl-(1->3)-glucuronide]	319.806948472806	320.691901019105	338.299692919854	428.806566440739	363.78420339615	408.862547331937	346.674740666226	188.848794241251	186.141638614545	220.735608496245	82.369265444565	189.042043358705	363.375309930099	202.302015136923	0.556730216964491	-0.844949706165824	0.00384034577637655	1.30828381713894	down
pos_8515	Avermectin B1b aglycone	763.588943479354	924.206154442079	898.50527518323	813.74736287708	1191.89464818471	1243.19002254836	787.610961539811	558.929004689794	365.98873866163	582.260157867571	270.571884660631	343.24073181094	972.522067785802	484.766913205063	0.498463663975009	-1.00443975318001	0.00154811703544658	1.40361896238	down
pos_8527	16-Hydroxypalmitate	20639.7245230133	24068.0682656855	23456.8208467927	18735.6632968094	15097.6702506802	17688.4222910105	16014.6257322836	14292.7285081329	16577.5440301368	14454.7284277432	17124.3469996404	16767.9033882477	19947.7282456653	15871.9795143641	0.795678551406632	-0.329742385167795	0.0333447875934664	1.26911648210469	down
pos_8530	Pivampicillin	30.8093788995322	33.4912453777999	31.4905464493125	18.3148428314838	19.0585457210877	19.8583340888054	220.334447528647	439.198437906461	389.703745458425	348.138652908356	350.974162987767	305.321328328509	25.5038155613369	342.278462519694	13.4206766707715	3.74638550897056	0.000132102483170101	1.65718553579874	up
pos_8564	2-Methoxy-17beta-estradiol	409.493339118548	452.7665437278	484.803734050021	468.636939249607	546.068813652571	458.319883042196	9.03256397040929	5.25398711078395	31.3950136333135	14.7135900053311	32.2855843165864	19.8727278979316	470.014875473457	18.758911155726	0.0399113137362508	-4.64705842183559	7.17467759153183e-07	1.70245645064727	down
pos_8571	Avermectin A1a	3500.29155640958	3610.95751634928	4419.72463587377	5518.93052057671	6568.17671446538	5307.42728267626	4907.98452161328	6993.2452388628	8267.60684136922	8848.35727161694	7092.16729640498	6078.46121680654	4820.91803772516	7031.30373111229	1.45849891578537	0.544484313770099	0.0162606885397801	1.25882226089726	up
pos_8583	5-Doxyl	3151.35663321071	3523.84401259585	3935.32292322892	3231.77887948768	2923.98921616175	3292.57623668661	4843.10010535356	3873.17280754237	4537.05662004673	4539.63287340063	5063.03040094165	4496.17519137448	3343.14465022859	4558.69466644324	1.36359480171806	0.447415004773928	0.00024930940042333	1.43848762761913	up
pos_8587	Geldanamycin	622.453577749269	405.692663844261	350.633795024906	295.103731160375	481.248213729398	454.889236117525	508.614242535582	164.784718354941	44.654894492069	396.865746050166	94.1491530621135	99.2855507059483	435.003536270956	218.059050866803	0.501281099312669	-0.996308256222801	0.0420072278741694	1.12109882656826	down
pos_861	Pseudouridine	435.621059952652	394.666605787041	485.742395436425	387.306531802923	426.217584445987	431.40655368051	470.624328741742	447.302373670286	472.391661213675	500.238761998171	604.186521369135	468.77668619869	426.82678851759	493.92005553195	1.15719085310316	0.210626824789699	0.0376418759145495	1.00322967586477	up
pos_8630	nostopeptolide A1	113.042575049707	156.055715236474	176.167371923266	271.465097000264	319.70167717428	189.474639364903	317.861714188563	522.179944315614	429.688517170768	489.764408825063	322.307991054594	329.377434863979	204.317845958149	401.863335069763	1.96685381634298	0.975889735311305	0.00243476687712108	1.45057908884332	up
pos_8641	5-Oxoavermectin ''1b'' aglycone	91.1299294952426	250.922471997395	334.84734571707	644.840789264803	491.099527854865	226.513289793214	256.204029847392	1193.22547672845	1230.29585947433	392.938853869752	1058.35543695715	1329.52586954032	339.892225687098	910.090921069566	2.67758675335925	1.4209333188088	0.0287069078409677	1.24981613495177	up
pos_8670	5,6-Dihydroxyprostaglandin F1a	1506.57466580889	1521.03499825098	1296.77431105949	920.115170487475	1629.29320386192	2403.09524313417	963.726772301952	1383.57880565924	812.724074116822	674.463399402949	939.918001366748	946.142931823583	1546.14793210049	953.425664111882	0.616645823027183	-0.69748599461233	0.0311189591338914	1.16136035370987	down
pos_8705	1,4-Ipomeadiol	1607.33010838761	1273.88762352845	1320.86944751287	814.019894240218	794.457964770508	666.531853517275	561.27484804906	675.691366733732	697.488076712394	752.872169458246	602.336733964049	673.423026835769	1079.51614865949	660.514370292208	0.611861500277153	-0.708722970525361	0.0398265785220994	1.25536113253729	down
pos_873	5-(Hydroxymethyl-2-furoyl)glycine	781.336849669147	780.308941076235	891.478228717288	644.579138011958	853.604015902304	821.711412587673	660.238013470364	595.58364280761	538.808888492559	524.648611203555	825.229935242069	668.502394394768	795.503097660767	635.501914268488	0.798867931673963	-0.323971077425812	0.0196146759739843	1.22447783884603	down
pos_8733	Dopaquinone	114.372481519884	118.259383073295	126.611286736953	148.18685664624	137.009973923622	114.905486699089	9.29926082067798	3.59679151714411e-07	3.32489335983718	3.59679151714411e-07	3.59679151714411e-07	3.59679151714411e-07	126.557578099847	2.10402593653863	0.0166250489945269	-5.9104975974883	1.00178054076457e-06	1.67812334397121	down
pos_8735	Penicilloic acid	2544.95320195497	2690.53203005763	2837.99049330306	3312.87550688483	3248.51171423266	2899.70405546025	348.623728073075	192.49243177549	198.595466674405	106.936911831429	278.189470991624	158.677056562242	2922.4278336489	213.919177651377	0.0731991309377454	-3.77202966967043	1.07560920527878e-06	1.67469436196296	down
pos_8739	Methyl fluoroquinolone	737.515675188024	776.981248022055	809.745144687667	957.472085957101	959.400626988809	834.870464453175	88.7999694767656	31.8671700922215	34.2452941491206	11.9571071494444	52.3818042242231	29.9185564161068	845.997540882805	41.5283169179803	0.0490879877436112	-4.34848616203623	1.26820152871913e-06	1.67324926927457	down
pos_874	Captopril disulfide	27.1390115378757	45.3059322311966	50.8567038919305	43.6494195467615	94.4360597939949	102.143210918032	147.071184335337	97.31012329029	86.1827384324391	121.093753274876	158.669811960211	122.689170236549	60.5883896532985	122.169463588284	2.01638406776227	1.01177046020819	0.00441395448419945	1.314192175908	up
pos_878	dTDP-L-olivose	1384.57099303137	1401.67505031558	1556.5929254961	1148.7142918459	1592.28012999769	1501.71189851008	1025.22074521668	748.21648581376	744.657439209089	977.268614214189	922.466593252013	852.610812991957	1430.92421486612	878.406781782948	0.613873727662882	-0.703986167646134	7.35924052698846e-05	1.63318984616246	down
pos_879	CMP-N-glycoloylneuraminate	1910.63749241988	1876.49450327615	2122.01860553014	1529.77597061045	1786.973977161	1806.2856273997	1374.35297074852	1187.654642959	1188.59946770082	1227.18332159783	1772.73463672894	1349.21334363306	1838.69769606622	1349.95639722803	0.734191596648093	-0.445771493039801	0.00234639782204241	1.46511363409776	down
pos_8809	Aminodeoxykanamycin	71164.7331074146	112217.713395229	105889.86842627	95205.6920321817	99712.4759013866	109836.995702312	40452.4682756988	30767.2705764279	21486.7141449352	26317.714263547	23647.0298776686	27373.8146389821	99004.579760799	28340.8352962099	0.286257821251129	-1.8046129832461	1.65290514921575e-05	1.67496792830741	down
pos_8814	4-Hydroxy-2,2'-bipyrrole-5-carbaldehyde	210.447368719594	184.150570610897	209.993689320232	203.278764509768	219.14919660185	243.92881889594	17.6602517491461	3.59679151714411e-07	3.59679151714411e-07	3.59679151714411e-07	5.87314774931445	1.92495820766493	211.82473477638	4.24305979752716	0.0200309930849506	-5.64162224175353	2.00095412998888e-07	1.705535931769	down
pos_8847	(E,2S,3R,4R,5S)-4-acetyloxy-2-amino-3,5,14-trihydroxyicos-6-enoic acid	558.098753494399	605.066547374455	500.535794738658	502.483421155255	607.975487310934	655.884857837444	559.114425950065	468.006811994487	277.127760448081	450.424891596691	372.596672393645	305.679389296431	571.674143651858	405.491658613233	0.709305577514754	-0.495520802840617	0.0109164107613825	1.29562922646612	down
pos_8849	Osthenol	698.452108007887	690.781626024869	703.968477945394	565.27298031783	528.724955889028	616.933903486096	509.405996918149	512.366316744148	582.175417314008	469.145513505617	598.359681208863	542.536979861221	634.022341945184	535.664984258668	0.844867678661362	-0.243202687560466	0.0260210425299018	1.25551064830172	down
pos_8852	5-Hydroxyferulic acid methyl ester	364.374314968828	392.305408689412	413.131757935099	317.67714635512	304.291836580657	352.290931671794	283.232390754809	261.917804396598	330.333090613672	268.70730733891	316.926893068656	288.090221926727	357.345232700152	291.534618016562	0.815834636476566	-0.293651336454869	0.0110199149107949	1.37366910444165	down
pos_8853	Propyl 2,4-decadienoate	1981.72879466688	1639.81829247765	1707.62256315962	1526.15758071371	1437.56239449376	1727.2539818141	1774.53988925332	2055.37661454257	2532.89174942731	2132.05515442282	2629.20320909245	2318.78354360985	1670.02393455429	2240.47502672472	1.3415825847566	0.423935866340203	0.00524077440155496	1.29193335514801	up
pos_8855	N-Desmethyltramadol	933.02095011304	713.136667608607	784.574495237727	710.726242994511	536.989252004823	644.6003822393	805.663008277265	866.256658565324	1263.8917067751	1021.91105192233	1235.65685851153	1118.16920735332	720.507998366335	1051.92474856748	1.45997650401188	0.545945151421522	0.00667366451213441	1.25417149479471	up
pos_889	Pelargonidin 3-O-glucoside	522.924223721058	514.561389011075	512.249065202726	398.650231886472	485.304921026248	466.147673835425	307.556306096042	198.906534330048	183.453442730008	290.867656835092	267.150844897359	197.786412633845	483.306250780501	240.953532920399	0.498552486195406	-1.00418269941572	9.44465864502966e-06	1.69408034014566	down
pos_8892	(E)-2-Octen-1-ol	922284.850627697	1055507.12319866	979296.90101317	816584.714025607	875506.599119755	1053929.92371461	795779.55512036	830820.335858809	846543.504799803	738932.499490671	846654.872112813	855501.297483465	950518.351949916	819038.677477653	0.861675816987076	-0.214782899811371	0.0192830810392438	1.33330202664399	down
pos_898	2-trans-Dodecenoyl-CoA	427.220976248964	428.362633261458	424.270444569218	295.381340161487	390.242892910417	386.561445422339	238.22896936652	144.195177577489	93.4615268187526	210.421292475913	233.041185209249	146.4090082765	392.006622095647	177.626193287404	0.453120389491952	-1.14203368424553	5.28203214636428e-05	1.65867251323338	down
pos_9009	7-Methylxanthosine	675.123056894848	553.371418517684	706.939525563282	778.160506660759	751.776646488395	748.691370044288	938.46605921746	724.686572751957	869.665094811153	915.816080514757	1030.62456747746	731.896748978021	702.343754028209	868.525853958468	1.23661077496189	0.306391481401859	0.0213683902360113	1.21371383073525	up
pos_9010	SN-38	1854.0573290356	1936.117002179	2057.77030505367	1436.14093429918	1395.98888482645	1421.31507041833	855.025456642388	746.869139988026	1143.44922257742	1022.66621087196	1050.28179537065	1047.96805411552	1683.56492096871	977.709979927661	0.580737913786596	-0.784040870651532	0.00110833171813703	1.58402846442211	down
pos_9014	Shikimate	374.064741681323	373.65164432732	404.154333525222	460.606406612687	279.21362356351	186.22073359768	894.752787039087	615.371806235932	2523.54520727671	753.978089438006	1077.17395520994	935.120064096596	346.31858055129	1133.32365154938	3.27248872915016	1.7103882233616	0.0396196476754373	1.14022025197564	up
pos_9015	Norcholic acid	282.685195084049	375.322524659345	476.913443567845	271.032432280166	256.70028766647	197.851992386	4.85268896843911	49.9145376903309	34.9359544447682	14.5761163257321	95.2396752844963	11.5107859779083	310.084312607312	35.1716264486125	0.113426010341753	-3.14017658434091	0.000633348739399991	1.61118831284519	down
pos_9030	15-Hydroxy-11alpha,9alpha-(epoxymethano)prosta-5,13-dienoic acid	364.821694677137	145.2478238277	1022.67324208008	466.595777705736	687.32846663866	42.0469040403814	31.1284813556406	10.4311832794337	84.1122483718804	28.1822220609238	54.7400161964353	17.443777958549	454.785651494949	37.6729882038105	0.082836800325546	-3.59358436103062	0.0364854037984516	1.12478718398116	down
pos_9038	C17 Sphinganine	9710.66141996186	11146.1372883628	12199.8989477719	9996.9493904608	7576.41527639055	8158.85547478977	7459.76739648604	6754.59170164225	7952.45561088012	6801.5994885968	5774.93160509751	8085.05400422212	9798.15296628961	7138.06663448747	0.728511450989373	-0.456976445650773	0.0116103455589923	1.32771790130941	down
pos_9050	Nicotinate D-ribonucleotide	758.851052788025	644.717314702118	754.101259851141	986.780647477079	620.24699350498	336.279409993079	1807.25091468724	1288.38433279552	1616.36905816397	2107.61244545566	2585.29410630371	1728.21314943469	683.496113052737	1855.5206678068	2.71474940730735	1.4408190320921	0.000598698057657822	1.52325286091488	up
pos_9062	4-Hydroxy-3-methyl-2-(2-propynyl)-2-cyclopentene-1-one	576.247679033583	545.987686726423	523.674750398867	566.024565603718	432.790177181449	481.523577460838	704.61138094732	600.288510716598	761.938670490582	792.434355999772	959.499644397747	692.90587413566	521.04140606748	751.946406114613	1.44316055760303	0.52923181457061	0.00384216859359889	1.36111369783237	up
pos_9090	3,4-Dihydroxymandelate	720.311172380087	644.297496277557	670.028995423397	762.264917292174	359.374688459526	377.799944388257	697.886944199559	754.194784769131	881.695354774448	714.495150261258	1002.88867386015	796.433711015697	589.012869036833	807.93243648004	1.37167195990334	0.455935497248875	0.032230709368811	1.09388406895705	up
pos_9092	3alpha,7alpha-Dihydroxycoprostanic acid	525.769665554052	564.615417913482	577.138432045375	445.677498654924	439.045274639329	454.708088335493	238.773033172355	243.36834970916	333.032329481303	281.486873467506	335.806603587419	281.444565934501	501.159062857109	285.651959225374	0.569982627066288	-0.811010147938541	7.14988950671978e-05	1.65766715695295	down
pos_9140	Prunitrin	3284.04987813643	3196.4632634631	3208.6722102088	3263.15343853893	2287.00033112964	2274.66715221561	4017.94423529308	2979.56148483008	4410.06663612992	3824.2129032516	5131.37724088121	3560.06931729869	2919.00104561542	3987.20530294743	1.36594856960964	0.449903164619253	0.0167747782138437	1.14060959579806	up
pos_9143	Sorbitan palmitate	1412.61420464312	1711.57596004087	1428.12508420988	996.490162517413	1383.85924261344	2173.57079677088	1004.35453866588	1162.72771728282	901.158417594369	768.478438487863	1438.6328805828	816.577824526621	1517.70590846593	1015.32163619006	0.668984439295176	-0.579955440990384	0.0285251962673206	1.20440682631833	down
pos_9147	N-Methylethanolamine phosphate	176.766284859282	156.412526704688	183.563846659217	187.965209995137	101.56061191833	59.0825933957976	265.056242945072	220.529057623892	268.713940641321	262.589436781042	325.431981489253	250.423425334809	144.225178922075	265.457347469231	1.84057561552867	0.880157020521946	0.00119144914524248	1.42858888529257	up
pos_9148	p-CHLOROPHENYLALANINE	1130.44546176509	1114.28885101135	1266.35442045626	1331.98503770965	1138.68486602748	1100.51439592069	2253.36137388664	1813.46977175243	2053.70787453494	2107.71928730401	2767.82383907701	1993.06631430182	1180.37883881509	2164.85807680947	1.83403667163557	0.875022485965595	0.000461635701525201	1.58262159065049	up
pos_9152	20R-Camptothecin	4586.26397531758	4355.5436972463	5059.73918554392	5762.91009351058	5046.76008013274	4549.94896948364	11114.3109952907	9029.88803289282	10169.0316252732	10247.2505769461	13803.970823254	10098.166924752	4893.52766687246	10743.7698297348	2.19550609726119	1.13455354105806	0.000165789211992297	1.63238810370199	up
pos_916	2'-Deamino-2'-hydroxy-6'-dehydroparomamine	904.705264456431	879.435221971122	771.479109120673	827.905926093708	905.049629694674	984.403478737051	684.587588901105	588.138239351734	583.109918918083	800.200488801367	662.460344940343	546.779847870656	878.829771678943	644.212738130548	0.733034722867688	-0.448046556388376	0.000744934861021549	1.48420668688699	down
pos_9163	p-Coumaroylagmatine	1327.07007501325	1000.3411907536	1122.81939186175	1196.67746894543	1010.12492332394	753.126033976473	1635.7174631432	1145.20922362077	1380.34157007113	1589.04904216523	1698.79451386743	1171.47562365112	1068.35984731241	1436.76457275315	1.34483205856857	0.4274260215566	0.0164206379942422	1.15254440785489	up
pos_9201	Misoprostol	312.880904045569	354.907086439298	325.657579843888	241.979857368399	170.723765400902	252.607208290508	419.129550460346	378.161120476273	474.146686129811	312.75474277923	442.999150019048	389.93078769312	276.459400231427	402.853672926305	1.45718927476899	0.543188281682128	0.00582210594362874	1.18457391425175	up
pos_9217	3-Ethyl-4-(9-hydroxy-4,6,8,10-tetramethyl-7-oxododec-4-en-2-yl)oxetan-2-one	716.30098888983	403.121285455472	1568.86648056948	640.045456265013	832.984704429584	217.428622304939	0.175732442298278	14.1170327876121	115.769776281239	0.34795598706939	123.143182553492	8.11738483533616	729.791256319053	43.6118441478412	0.0597593404555326	-4.06469196411717	0.0152466091093055	1.30612085920742	down
pos_9218	23S,25,26-Trihydroxyvitamin D3	720.539273381581	714.469037975066	759.317036501592	471.656042894697	435.715956472027	381.548895064907	220.089743381391	129.733277498162	224.949496207698	194.816644224716	216.097107067743	168.568620373994	580.541040381645	192.375814792284	0.331373324900195	-1.59347062263312	0.0020070289674588	1.6003682922882	down
pos_9240	Spisulosine	5726.57676383298	3795.53744124774	4364.34610149887	5391.49085708179	2938.58971594817	3256.57966002994	5498.33773668385	5439.69084134944	5788.00062635166	4907.62809714956	6952.50370961722	5624.01842282555	4245.52008993992	5701.69657232955	1.34299130649273	0.425449965881947	0.0264938640272984	1.17072323960713	up
pos_927	Tryptophyl-Gamma-glutamate	809.5526649523	809.564715065819	757.286340192249	749.863456094051	903.732175609102	916.550515251676	758.286800241994	655.046501217018	657.963293487289	873.400774673624	708.000416685057	639.670534320022	824.424977860866	715.394720104167	0.867749933972647	-0.204648744608536	0.0421053927712805	1.08119282356348	down
pos_931	3-Oxo-OPC4-CoA	282.004336845905	357.351262800183	366.993216944555	302.532296533839	401.209268267445	400.739968068607	263.609372256366	225.910316376144	248.786422506903	345.684876667772	285.423215580589	234.197393363517	351.805058243422	267.268599458549	0.759706528362702	-0.39648587612351	0.0110870390681255	1.27639443272532	down
pos_9336	Fosmidomycin	51.8850923193469	55.3315179906557	108.53412562689	146.246872448636	90.6142124247724	70.7163158661535	337.58145046719	255.518432312247	347.404900569263	357.351237237008	579.842730374209	333.18830011266	87.2213561127424	368.481175178763	4.22466688894935	2.07883759071863	0.000955889597333541	1.5482586441834	up
pos_9338	2-Methyl-1-hydroxypropyl-ThPP	314.160905696322	83.6654081741738	157.214690432033	177.99546620738	3.59679151714411e-07	12.3276298568218	255.860361406826	204.483201721455	280.386507876712	509.5995669447	431.903891568017	217.034302742632	124.227350121068	316.544638710057	2.5481074691005	1.34942612605132	0.0208527711417068	1.1014824590455	up
pos_9342	Clausarinol	307990.522078647	168075.255990272	195133.137722012	203356.426395442	141667.370769009	172419.959534663	272704.67780861	233742.325455663	274748.687714414	349300.575136014	380595.557240566	212797.375054378	198107.112081674	287314.866401608	1.45030061456428	0.536351969337038	0.0317383429470927	1.0346889965224	up
pos_9344	Pectachol	6204.36832762468	3405.96132933311	3849.77394804462	4146.12888212989	2372.627740253	3190.91415115348	4641.13663338143	4041.79137425122	6787.43818398074	8030.86062165912	7810.54363050774	4805.89629210972	3861.6290630898	6019.61112264833	1.5588268640779	0.640460699551329	0.0369986637512037	1.01759343978148	up
pos_935	L-trans-alpha-Amino-2-carboxycyclopropaneacetic acid	100.785593922133	117.059086207683	92.9975457424078	46.2139467465767	33.9124590956635	81.3166792378205	7.02114443972204	2.40056411386811	2.40540402197376	2.1162209315355	2.72943869741992	3.13996535538156	78.7142184920474	3.30212292665015	0.0419507808107599	-4.57515852663459	0.00226836898208614	1.63367545615294	down
pos_9377	3-Methyl-5-pentyl-2-furanundecanoic acid	2587.46941315555	2681.65440217673	2610.92342460053	1793.66771463514	1860.57302841229	2327.31244457743	965.499877941785	795.843160995776	1917.91971584119	1045.6970201546	1485.20698577333	894.80785024842	2310.26673792628	1184.16243515918	0.512565244402082	-0.9641924380072	0.000830833803219285	1.539126253561	down
pos_9387	phe-ala-pro	13.8824496021305	36.9809230893794	198.841368748745	21.3117258577138	20.1796422578639	13.2241725123146	643.845017486485	637.318176827133	1398.559002374	1040.71285934291	1952.32622189357	1249.14149651272	50.7367136780245	1153.65046240614	22.7379816069131	4.50703229041324	0.00268829771033979	1.47946998237596	up
pos_9394	3-Hydroxy-cis-5-tetradecenoylcarnitine	5877.10161983828	6175.95395573141	4521.74585270023	3084.3311412285	3273.04728679697	5156.10821770214	1186.16532877064	1020.64175521352	1016.21115850947	1051.18319671443	1163.94239917072	860.48940466068	4681.38134566626	1049.77220717324	0.224244112935824	-2.15685798421229	0.000971115079087678	1.67304884229053	down
pos_9404	RIOPROSTIL	7794.47259996791	7294.10733274447	9984.14343983414	6456.06040929023	6625.91031933159	5973.84758133511	1130.80594309561	2336.61197920444	2440.36387389679	1820.15982422154	2724.54121703814	1877.47526420414	7354.75694708391	2054.99301694344	0.279410051444083	-1.83954417396927	9.94876065651763e-05	1.65836172629395	down
pos_9405	[(3S,4S,5S,6R)-3,4,5-Trihydroxy-6-(hydroxymethyl)oxan-2-yl] octadec-9-enoate	421.078553618339	384.300567845311	881.876067835512	468.229099598907	362.053422838273	132.054906515258	246.145609306393	99.8704556927839	96.9137261149039	31.1168346588953	117.235991612565	47.8771882202023	441.5987697086	106.526634267624	0.2412294634288	-2.05152196813587	0.0188466093188347	1.25949531670702	down
pos_9409	LysoPE(0:0/18:2(9Z,12Z))	18437.8623458371	19740.1696983902	19095.1922160964	13310.1088068818	17547.0728681433	21504.2117954593	11931.3792684932	9060.27887351904	14178.9778791061	10430.8481180257	16612.0680874374	8999.24103388172	18272.436288468	11868.7988767439	0.649546600648673	-0.622495061726887	0.00344553521187462	1.4398521958681	down
pos_9411	Celastrol	34939.8392241121	38721.3585101235	30882.3937959989	21937.7517790216	27414.1727128517	37658.9231434907	22154.9894713379	17025.7093239357	20207.3773198199	20976.9438547407	28175.8283638108	18071.4287519319	31925.7398609331	21102.0461809295	0.660972816067817	-0.59733715587846	0.00769054074076021	1.43873792670655	down
pos_942	C20915	554.81621318448	580.72615263553	664.145530992822	551.756301659063	661.335117986363	680.474188573255	461.197296690089	470.181471346492	566.038432461592	531.562112587264	584.771568454699	505.549625343984	615.542250838585	519.88341781402	0.844594204712602	-0.243669746944304	0.0134448031498957	1.22307186657845	down
pos_9434	Deoxycholylalanine	5463.14283911573	2659.60633663345	11235.8447426473	5634.55772761614	7269.62772784417	2678.48695030369	762.765935981397	1071.98173056447	1471.43758195332	608.155264796695	2062.90046306562	972.916992586371	5823.54438736008	1158.35966149131	0.198909733392866	-2.32981422055562	0.0155828671849348	1.2656750635053	down
pos_9443	BENZALKONIUM	99960.2016713675	97088.2593187328	99543.0739305521	83533.1610152469	82972.5657100378	89710.1126246422	62934.1655449681	60321.9557563295	72463.4867014722	65835.4398180682	82624.4980586089	62908.8885422576	92134.5623784299	67848.0724036174	0.736401960916045	-0.441434626537285	0.000404891453965259	1.56702089813907	down
pos_945	Glu Gly Pro	848.620907587944	846.549081985833	823.212820465563	685.73902875832	792.682525564984	880.564687037693	600.782064996007	558.202815887941	614.9473207418	677.842128905932	650.104078684109	648.502371175552	812.894841900056	625.063463398557	0.768935206843651	-0.379066058083325	0.000396318170664092	1.61889668848708	down
pos_9467	3-(Acetyloxy)-2-hydroxypropyl octadecanoate	1104.736414519	1406.57665480272	1264.8898687711	914.925661569346	913.592939900236	928.753167703242	463.722544684698	469.225409821489	739.064982509944	528.026291188663	1061.46904955233	624.843923846637	1088.91245121094	647.72536693396	0.594836955178213	-0.749433815021967	0.00586893720906549	1.39368763037391	down
pos_9473	7a-Hydroxy-cholestene-3-one	1337.6852777137	1361.51546181711	1489.03020549237	1154.93963175654	1089.93612566207	1190.72147173229	754.10856064275	557.020931717146	812.541596939009	800.200268970883	751.205235395488	784.015334212885	1270.63802902901	743.181987979694	0.584888828290157	-0.773765661842839	6.59971724993886e-05	1.66485822162502	down
pos_9484	trans-Hexadec-2-enoyl carnitine	12274.763089576	12297.6830233856	18856.3913272429	11537.9846183709	11485.3788467678	10930.7023510154	422.544437650141	1514.80768487008	1859.41864174113	994.483250934796	2037.44024249969	835.596568113295	12897.1505427264	1277.38180430152	0.0990437228804717	-3.33579064581776	0.000144079653209677	1.66930206843628	down
pos_949	5-(3',4',5'-trihydroxyphenyl)-gamma-valerolactone-O-methyl-4'-O-glucuronide	717.729513742749	816.045771667505	828.252738083436	569.17034841406	861.176209971995	941.392778014142	946.57034640795	1093.44090449007	836.781745843443	1098.58655309046	861.64271200824	1137.38695419572	788.961226648981	995.734869339314	1.26208340246146	0.335807251320267	0.0205816447333756	1.05501376779908	up
pos_95	Dutasteride	179.846492662405	168.812829288311	164.648151055569	160.967959949184	158.5247581468	216.396606264648	135.843985674176	109.425657820268	109.581126291134	113.193240645284	159.227369213691	104.110871977065	174.866132894486	121.897041936936	0.697087766048379	-0.52058778646731	0.00166379624359878	1.42090555914317	down
pos_9509	trans-2-Hexyl-1-cyclopropaneacetic acid	712.152091021613	855.036916936641	1011.85463189233	762.001646465544	572.403940241056	489.586356831017	20.8155012363955	195.725857791183	114.785588100049	158.420835830108	124.072643591334	44.0611033450255	733.839263898034	109.646921649016	0.149415447010275	-2.74259878897494	0.000222908728408961	1.63280299811936	down
pos_9510	(5R)-5-((3R,5S,7R,9S,10S,12S,13R,14S,17R)-3,7,12-trihydroxy-10,13-dimethylhexadecahydro-1H-cyclopenta[a]phenanthren-17-yl)hexanoic acid	379.775354513081	320.06777827926	669.61258915638	379.374323363758	509.730738195441	274.255450594239	5.65773497107472	3.73486712741822	1.67121696752514	15.8073099181279	12.7487709049862	1.20346939250624	422.136039017027	6.80389488027307	0.0161177778047959	-5.95520333989126	0.00089181160738104	1.58149171071303	down
pos_9516	7alpha-Hydroxy-3-oxo-4-cholestenoate	23345.6098428703	11854.2294127978	41175.4605778944	26166.8292553954	31448.6880118049	16608.6213637562	1536.25426041465	2361.97203907581	2150.03030961435	1426.21621655825	2846.32347516792	1443.91576334335	25099.9064107532	1960.78534402905	0.0781192292888003	-3.67817847386685	0.00290273016921434	1.4535429302839	down
pos_9539	Lepidiumterpenyl ester	14833.9666636305	9384.38042245499	25451.6464138752	14299.66341804	14876.7448221982	11370.7068472168	122.476523126322	926.325502963647	1354.33952965872	467.827266791475	2494.39843328886	408.44048487331	15036.1847645693	962.301290117056	0.063999033344189	-3.96580607528829	0.00141709867904568	1.53485671561472	down
pos_9562	8-iso Prostaglandin F1��	11021.099137996	11597.1128314694	11792.9364728366	9647.89163555429	14909.0970540913	18124.4276741207	7955.14624136604	7375.38919801384	6784.44904066272	4809.5783791663	6686.62898217574	6675.39882652545	12848.7608010114	6714.43177798502	0.522574268598454	-0.936292006355226	0.00357104659670221	1.42993786084472	down
pos_9581	15-Deoxyprostaglandin J2	874.177647975445	830.248142512771	697.456649293194	340.461800111202	72.6083905968788	485.32521965939	17.1628786132931	38.5335019190931	38.6149675691875	3.59679151714411e-07	10.6449873736782	29.9154865454086	550.046308358147	22.4786370633899	0.0408668083428962	-4.61292661506499	0.00873104081295035	1.501054792237	down
pos_9586	(5Z,7E)-(3S)-26,26,26-Trifluoro-27-nor-9,10-seco-5,7,10(19)-cholestatriene-3,25-diol	15652.9345235855	17189.4346360349	14142.0714571314	9304.38791220818	10415.3550322558	15276.6222093015	10292.5448750878	6983.03416412399	8564.41273954249	10120.8311443139	10725.775904514	7730.93964667096	13663.4676284195	9069.58974570886	0.663783893837053	-0.591214470839202	0.0136204005842497	1.42195709660836	down
pos_9591	4-cholesten-7��,12��,24-triol-3-one	40658.3069945137	22837.7173991901	66257.6180230159	41627.4247387914	44328.5630461218	28152.9698906173	271.637276889318	873.066259644437	1413.03854941314	577.334588523843	3481.78620746386	487.862803571773	40643.7666820417	1184.1209475844	0.0291341340690157	-5.10114575854383	0.00134591650408426	1.52840963361604	down
pos_9600	(Z,Z)-3,6-Dodecadien-1-ol	18162.0591847102	18873.8802534195	19766.7074772159	19107.5679150368	15079.3673543779	19082.6495018133	24830.0889072412	24184.7248091305	20580.375360286	19315.1939766066	23635.2817173393	19958.188905027	18345.3719477623	22083.9756126051	1.2037900172037	0.267583757912333	0.0122928029761623	1.19577899929147	up
pos_9601	Eicosanoyl-EA	82919.1906587918	72759.5348108064	103801.898081047	82481.2914708443	56758.9043671048	60222.7569054309	104057.235113521	83715.9320087713	111031.972567914	88751.3079124147	119755.888810345	106467.547629183	76490.5960490042	102296.647340358	1.33737547652029	0.419404567947431	0.0174611960465512	1.13521105792602	up
pos_9625	Choline	80.0074284964451	129.192734888404	137.167339000841	59.0619124455597	22.6128704352384	59.0640672879825	345.217916219822	185.785746524293	277.213369705803	465.227913834195	615.020951265781	275.113566087558	81.1843920924118	360.596577272909	4.44169831144937	2.15111140563661	0.00587777036870378	1.3224390899014	up
pos_963	3-Pyroglutamylthiazolidine-4-carboxylic acid	2570.64051752142	2240.57980813061	2379.61539178404	2374.05024576143	2022.50613344044	2354.17051818983	1750.87859017565	1471.18218645607	1878.23675103322	1611.16914680267	2641.95416501172	1912.11228946137	2323.59376913796	1877.58885482345	0.808053834435967	-0.307476682991266	0.0452983997758267	1.06748055419194	down
pos_9633	Lansiumamide C	119.889936284973	83.0628410466908	128.525283558547	71.2546319925147	3.59679151714411e-07	3.59679151714411e-07	468.943019882433	323.093372362017	489.021225466616	481.930912896909	891.86828627252	451.396940476053	67.1221156003473	517.708959559425	7.71294162779258	2.94728119249355	0.00167827553533688	1.47116848054022	up
pos_9637	2'-Deoxy-2'-methylenecytidine	59.9992034550897	38.3120823659661	45.3394802374582	36.6487174667728	3.59679151714411e-07	3.59679151714411e-07	147.146811170004	123.764716825546	146.873815311974	287.427392502839	367.387860200703	187.38019478108	30.0499140407742	209.996798465358	6.98826619538468	2.80493456409997	0.00515447965981619	1.37376297359415	up
pos_964	Methyl jasmonate	8910.13077252526	8200.5485719207	6941.30145425416	6514.3907319606	8012.11868324668	9287.14097961883	6784.91451249491	4273.60079578674	4271.6004741692	6015.27639210087	4574.52503701971	4522.53333121941	7977.60519892104	5073.74175713181	0.635998101011319	-0.652905637028114	0.000855342024675688	1.50754658219206	down
pos_9643	Cannabidiol	4747.18655487363	5848.4126182129	6301.36050725981	5226.53376010719	5110.48685873386	5756.31930854863	2172.69531300981	2343.47891658486	3196.13237459148	2622.96931327158	2900.58868213164	2711.20359641148	5498.383267956	2657.84469933348	0.483386582893032	-1.04875066535507	4.19655647304006e-06	1.6827597604675	down
pos_965	Homolanthionine	129414.668235686	117703.115523593	115109.575960618	129578.771398214	104023.698039156	118942.539723449	72461.652650991	57782.3999752689	95851.0355457768	71053.6092445036	107573.157666263	80293.7114963395	119128.728146786	80835.9277631905	0.678559479486656	-0.559452813510838	0.00205704158589651	1.40869757849253	down
pos_966	N-Acetylmuramate	131.382926283662	239.563899468836	177.974031554673	227.328035001866	358.626493505947	586.671806822837	46.6029172259531	58.4895431935745	16.0313464729055	223.58654168946	35.3335031275055	46.666224690852	286.924532106304	71.1183460667084	0.247864292204752	-2.01237764584939	0.022799197842688	1.15574336285423	down
pos_9687	Vaccenyl carnitine	64576.1808005738	65936.7254979035	95373.6967170862	64934.7561959648	62850.7732377885	63238.1068277037	2835.57254408821	8547.95064301425	9521.04415359834	5074.04580865715	11028.5283813626	4965.65401077737	69485.0398795034	6995.46592358299	0.100675856784627	-3.31221034474253	3.7797752035182e-05	1.68881902908407	down
pos_9691	Oleamide	744.687780516346	465.195469736918	875.073718460103	1036.02060998279	549.399305288975	699.878401411797	1160.44834308596	1787.18441833652	2319.23176622154	1246.49242698039	2026.75831563754	2417.12769261811	728.375880899488	1826.20716048001	2.50723178563352	1.326095374922	0.0026592944890845	1.500707382057	up
pos_9698	1-Monostearin	65593.3071243897	76066.2783059803	88111.5266752016	64650.9264229776	60782.4423069658	71903.1647727747	43987.2401782622	42898.8787092089	40249.679071693	53337.2894083153	48745.3657796983	34485.6952920377	71184.6076013816	43950.6914065359	0.617418468507268	-0.695679456726445	0.000380718394590439	1.59204043679878	down
pos_9699	(3beta,17alpha,23S)-17,23-Epoxy-3,29-dihydroxy-27-norlanost-8-en-24-one	4426.74190271328	3616.79662976171	6863.5468310446	4493.58376415597	4317.59713305666	3627.67545981538	20.5877609128532	307.669323274974	959.659952692591	100.650394476952	2065.7953527976	284.777838447242	4557.6569534246	623.190103767035	0.13673475431247	-2.87054811089288	0.00010325112806704	1.56903622359169	down
pos_9706	N-Docosahexaenoyl Proline	2783.56826695832	2595.68216672439	3644.17219551189	2552.39426679926	2541.65836198602	2908.96596874035	2194.72342520461	1760.54903460446	1403.98278817259	1145.87791153473	935.014376100605	1778.19162342106	2837.74020445337	1536.38985983968	0.541413148895224	-0.885198169256212	0.000483429699415397	1.49738094792436	down
pos_9707	PE(16:0/0:0)	133826.006607883	134459.290079515	112851.541583135	72625.0051560518	74838.3618385077	115422.317807337	41248.6905696009	30832.9065677395	40841.1264127827	34544.5079515511	46200.8132246335	32232.537189162	107337.087178738	37650.0969859116	0.350765033554679	-1.51142315677279	0.00128356496674945	1.6490422482926	down
pos_971	Glutathione	17979.2069642681	17745.9118176087	17411.8585588028	19915.067409016	17642.7512653489	18141.2054169603	11016.0564066176	10703.685684854	17183.6680684205	13220.8036365101	18357.6304496319	13621.3403441397	18139.3335720008	14017.1974316956	0.77275151129764	-0.371923524271055	0.0225332342285388	1.16209398168974	down
pos_9715	8,11-eicosadiynoic acid	7701.05391972024	7121.03094256881	6348.55429256126	3523.75014553158	7936.48411965819	10400.9314779712	870.465341216738	934.190850138693	963.638316520421	326.720910877099	578.916236409764	705.611091804338	7171.96748300188	729.923791161175	0.101774553899073	-3.29655119705479	0.000845503682259643	1.62775477810582	down
pos_9731	Stearoyllactic acid	31391.154260863	30452.326711959	27573.2909361324	18206.3946476449	20842.5061922423	29876.6122197771	19890.9825629237	14302.6920132059	19175.8175637334	19974.7902991325	25561.2830605355	14772.669565227	26390.3808281031	18946.372510793	0.717927211213906	-0.478090514549341	0.0261074469865834	1.28363293298035	down
pos_9734	N,N,O-Tridesmethyltramadol	1078.13323323934	842.646519918703	880.31053754815	935.464686763035	717.076312833041	743.888413632722	1129.62830731597	1352.67348426787	1252.64893515836	830.213637923222	1321.47546891235	1448.6170666141	866.253283989165	1222.54281669865	1.4112994886077	0.497024171408965	0.0089751714386471	1.30282460689867	up
pos_9739	(��)5-HETE Lactone	4106.82625887771	4247.28027356048	3612.27825750658	1841.68114731936	1909.37894587301	3215.5740882498	1660.66532073154	1352.84347160112	1274.01404548695	960.630137707603	1346.55922875777	1176.60283532449	3155.50316189782	1295.21917326825	0.410463595444239	-1.28467382172973	0.00688002362133303	1.53422959504443	down
pos_9742	cis-3-Hexenyl hexanoate	2419.86816622326	2307.09358495739	2892.84791573306	1949.81831239966	1873.36599062155	1998.29107773464	748.440049244002	1556.95060570597	1754.424516962	1159.8633427001	1782.38828414056	1246.65040144926	2240.21417461159	1374.78620003365	0.613685162612636	-0.704429391783354	0.00337349281240976	1.39370068043868	down
pos_9745	3a,7a,12a-Trihydroxy-5b-cholestan-26-al	1734.56792963731	1939.08815833294	2793.8266335668	1747.51241587349	1440.08595003162	1513.54165995312	81.3575935184648	408.361672809158	432.527062801049	183.686695854837	572.270422544098	190.1494658865	1861.43712456588	311.392152235684	0.167285882572212	-2.57961239489327	0.000257921135041594	1.62320528779302	down
pos_9751	Confertifoline	6233.36430202867	5721.21576377616	5708.60144350815	5569.21860878786	4570.984172625	5354.52381448425	6419.76789369265	6621.00504559261	7864.80814377958	5927.42195254667	8087.06580606495	6843.33628298429	5526.31801753502	6960.56752077679	1.25953075785557	0.332886353246342	0.00742864864857333	1.25523374499586	up
pos_9755	5-Pentyl-2-furanheptanoic acid	2688.95304505115	2614.78202926837	2332.13535067931	2427.24930044069	1844.28277635856	2022.14225403551	2462.35782276877	2999.69615349648	3279.02025343566	2736.3689637513	3715.20785156333	2854.57488950194	2321.59079263893	3007.87098908625	1.29560773527501	0.373628986714081	0.0132893468741798	1.16904993817298	up
pos_9756	Glutaminylphenylalanine	430.290044782581	423.46171834146	360.143269273475	162.129297943212	138.484617221832	185.274370539888	31.9637944871066	11.0763796205977	43.251748786273	63.1979149998583	80.3056713559492	24.4913369704546	283.297219683741	42.3811410367066	0.149599565728244	-2.74082210764723	0.0068398855283502	1.52967034893584	down
pos_9757	5-Hydroxy-7-docosanone	7975.88647593859	6074.89465511126	6634.57036601443	8176.30819249441	3820.12631201413	5184.60515120955	7964.01197610617	11237.3614867251	11724.7959071125	4943.92296855049	12322.2938052724	15713.1040299011	6311.0651921304	10650.9150289446	1.68765726619744	0.755021947550999	0.0358064168278482	1.1557568674178	up
pos_976	2-[2-(2-Butoxy-2-oxoethoxy)-4-[2-(4,5,6,7-tetrahydrothieno[3,2-c]pyridine-2-carbonylamino)acetyl]phenoxy]acetic acid	5863.30081642392	5740.91178910726	5609.45410266746	5502.34506924432	5613.30627566186	5950.39091927676	3595.03393058911	2935.32745590103	3879.95664518327	3225.79903171079	4754.00670528802	3540.1912491415	5713.28482873026	3655.05250296895	0.639746242754934	-0.644428325580423	0.000305901564964397	1.61899566855278	down
pos_9764	PC(O-14:0/2:0)	1102175.58465697	1135697.98792747	909833.745076834	611328.789511042	665976.987087175	991645.898955089	407414.840478474	292155.052596676	368075.090896792	394825.969935948	482032.801372598	341840.807205744	902776.498869097	381057.427081039	0.422094978722183	-1.24436042791276	0.00155495554079525	1.62987629490728	down
pos_977	Inosine 5'-tetraphosphate	256.636709594702	242.746492228632	230.97807963676	226.111977537443	215.26403456119	240.245418372206	204.781834297183	176.321603877169	195.005758366652	174.697967316087	183.694616058557	210.869076683564	235.330451988489	190.895142766535	0.81117909371063	-0.301907624238249	0.000393075962785343	1.52937243906563	down
pos_9779	Gemfibrozil 1-O-beta-Glucuronide	58.346686718134	69.6273779559835	73.1280176517886	141.116071270626	22.440240657027	3.59679151714411e-07	978.905859485653	689.050950259812	1328.73548736346	704.393456434298	2360.92274511889	1150.0385444908	60.7763991022064	1202.00784052549	19.7775428995735	4.30579129617187	0.00624540084172112	1.41738189074763	up
pos_978	Acetoacetate	79.8089779940738	72.4148231603611	86.3599734303595	74.5416419956823	64.7555130025063	50.6929572836912	33.462159255231	39.8323354403565	28.9958404074988	43.1196954392943	58.0950277349974	31.3786196170043	71.4289811444457	39.1472796490637	0.548058771409591	-0.867597485141727	0.000757598111041554	1.47284991979149	down
pos_9780	Pyridinoline	74.0226527933855	26.7161525317347	117.957335037411	61.6412617347549	4.56203945427163	3.59679151714411e-07	627.993564263093	442.215490897301	940.121689013545	632.56718937638	1560.05988829295	883.879750741134	47.4832403185395	847.806262097401	17.8548527103442	4.15824432766699	0.00401247123096074	1.4510289900824	up
pos_9788	Phosphocholine	6584.65957211495	6676.57850162437	5852.52726977264	4032.63043570498	4875.05978529562	7468.65717388979	3538.42071012346	2845.58491383517	3593.67608855211	3831.84304216112	5151.63570711948	3540.79160422309	5915.01878973372	3750.32534433574	0.634034392391941	-0.657366995236326	0.00693186076110975	1.42943412438992	down
pos_9795	Octahydro-2H-1-benzopyran-2-one	261.960387638791	164.339619219777	217.471950444465	230.79769603198	99.4952668086858	83.5030650412966	280.014420026328	224.597240778549	296.047853681669	329.517269898277	455.141826334023	329.831200149748	176.261330864166	319.191635144766	1.81089994940948	0.856706840888797	0.00808406091407774	1.24084727228811	up
pos_9803	LysoPE(0:0/22:4(7Z,10Z,13Z,16Z))	12473.2621979322	12896.1827634331	12885.6696334324	9082.18105653474	11531.6539561278	13888.8431975426	22377.83999612	15830.9951202952	24290.8561945389	23233.3335543416	32481.8630722206	17289.9374856909	12126.2988008338	22584.1375705345	1.86240978731133	0.897170545010691	0.0063643604101212	1.31471732259587	up
pos_9809	Ciprostene	21627.9698977888	21256.6630732898	18946.4824811544	11777.9308403263	9962.82064804484	14916.3498413825	6989.81549659456	6596.39190509829	8085.19835163538	4613.44619552318	6560.90604050882	5826.03007308159	16414.7027969978	6445.29801040697	0.392653957255066	-1.34866965790719	0.00368516448672911	1.56674213691937	down
pos_981	(11Z,14Z,17Z,20Z)-Hexacosatetraenoyl-CoA	630.187750036534	676.396824591021	594.464858848098	536.387070566153	656.79836508169	682.474843947611	531.465749735996	345.25188107021	406.14087002811	391.109441684265	448.350280460443	400.077126354232	629.451618845184	420.399224888876	0.667881712116582	-0.582335483885694	0.000133173270560598	1.60363372744462	down
pos_9811	3a,7a-Dihydroxy-5b-cholestan-26-al	613.786954865897	576.734993768683	578.057898439178	399.870050158207	320.442738492258	430.429845841631	380.111030320397	157.266692834172	350.114262320164	480.10289399924	280.767704486822	162.820109251951	486.553746927642	301.863782202124	0.620411997869201	-0.688701508611636	0.0267651808203864	1.24657317691004	down
pos_9813	L-Histidinol	191.829704271949	161.553911548077	155.918666425791	187.322191865333	105.037156374631	100.747921965775	168.366258481142	183.234888108907	241.162222212771	166.506907451681	247.063280233961	227.192535169727	150.401592075259	205.587681943031	1.36692490489168	0.450933987409047	0.0315462892097702	1.09479237472186	up
pos_9818	n-methylsphingosine	608.828619633006	274.370453273541	382.174807024256	375.060210425916	430.794241607681	670.065704106354	375.920748500813	557.725159359103	789.092533872457	846.562167545481	792.425259768205	664.693484848911	456.882339345126	671.069892315828	1.46880243451237	0.554640355106199	0.0496671013155615	1.01032999382182	up
pos_982	Thioproline	57800.5685307726	47185.1558047069	52258.9813631085	58414.4152253898	29418.1394757922	34480.8424799698	27747.8250046515	25911.4452598131	42524.9987793593	13994.8559937205	19309.3114601744	18172.842887241	46593.0171466233	24610.2132308266	0.528195312043882	-0.920856597852362	0.00708314525260637	1.24653709440966	down
pos_9820	MG(0:0/20:2(11Z,14Z)/0:0)	1002.08374334259	840.688417503642	932.298626595002	572.935344182535	306.333352161521	243.15720492204	1177.31649523561	801.761000293087	1316.89041010583	1712.35421645087	2057.06561742231	1004.2484764324	649.582781451222	1344.93936932335	2.070466471292	1.04995584019032	0.0150508698399243	1.09990264127742	up
pos_9827	5-Ethyl-2-hexyl-4-methyloxazole	280.53647149327	268.339702865011	269.806144597717	216.265464336355	222.251244073045	193.512327691395	110.473201758435	98.4606169747527	148.292667600335	97.3777578219608	104.997389442196	171.538210711856	241.785225842799	121.856640718256	0.503987124496528	-0.988541217634951	0.00010566037284532	1.5962319664404	down
pos_9830	Theaspirane	572.407117841013	590.306417081295	509.686131888315	625.23136656339	431.167069211069	432.107506182497	562.390392432373	629.015079809871	858.088160078356	512.261464217712	810.979226534278	709.284720074399	526.817601461263	680.336507191165	1.29140807995799	0.368944958741852	0.0462300654341426	1.06129453580187	up
pos_9832	(9Z)-Hexadecenoic acid	1576.90739735865	1735.23227982665	1970.90242504443	1507.3821933229	1397.85177248271	1570.64239804501	1196.35651190354	1200.36908476151	1551.93906409798	1115.71011602622	1511.55848193183	1326.16991103488	1626.48641101339	1317.01719495933	0.809731446903852	-0.304484587459922	0.0187374091423193	1.23808134977947	down
pos_9833	DL-Stearoylcarnitine	23532.9510535464	23775.6636572908	25796.6425087541	19380.1242891543	19018.9598303272	22916.6246865004	11107.0988143417	13101.7438461309	16026.0957570384	12287.9308861579	19982.8671683723	12379.8290007603	22403.4943375955	14147.5942454669	0.631490518053949	-0.663167023042778	0.00085985319658752	1.5182774926361	down
pos_9836	6,8,10,12-pentadecatetraenal	283.849662518958	241.889960681034	232.037414659034	265.101449566221	79.4696754405063	137.021078328987	237.978626893899	298.289608997233	381.741432811471	261.379503735775	293.121630877435	360.587626518369	206.561540199123	305.516404972364	1.47905754710121	0.564678185839542	0.0353601474051926	1.06491207922045	up
pos_984	1-Hexen-3-ol	103.64646837921	82.5228678299798	101.372399948952	76.7405723849776	79.7704114815886	88.8115468159852	77.3408710767739	68.7317495730307	64.4498475723073	72.122508577503	86.1938448021364	74.70143587839	88.8107111401155	73.9233762466902	0.832370051964365	-0.264703035940667	0.0261203339416666	1.21851671556876	down
pos_9858	3,5,7-Trimethyl-2E,4E,6E,8E-decatetraene	241.134403242993	150.863271022941	161.012947979503	200.608373699803	57.8267197085608	31.806602834313	213.127352950753	261.491499010941	329.380305501206	143.542560240801	293.260438384321	352.158577848138	140.542053081352	265.493455656027	1.8890677191285	0.917674420254448	0.0212838386630925	1.15875777445888	up
pos_9867	5a-Cholestane-3a,7a,12a,25-tetrol	2692.49045763664	2930.02615881723	3191.69556985208	2208.89879280318	2071.36044777348	2317.75101017744	2278.2189237523	1687.69890104216	2074.09857286418	1432.98626330487	2309.69366602547	1499.92040440177	2568.70373951001	1880.43612189846	0.732056442701002	-0.449973208037096	0.0171611401743195	1.29042221950206	down
pos_9884	Fumitremorgin B	2657.15409361069	2296.31062035527	2550.22539567899	1670.31423212661	1674.12273416656	1561.88113443018	865.383031841948	383.497110838289	852.524606824687	863.178302321701	843.185438891549	709.62168431322	2068.33470172805	752.898362505232	0.364011860302978	-1.4579426375361	0.000646443225638163	1.627207377586	down
pos_9887	3-Dehydroecdysone	12821.1617732743	13411.3624272008	10931.511243291	7106.76633555341	7449.95621075504	11411.7661616263	6342.68524119662	5204.39845946903	6442.64903672186	6000.50874841797	7228.31318246742	5193.30213048566	10522.0873586168	6068.64279979309	0.576752748096444	-0.793975121847044	0.00821151892310184	1.50669446079818	down
pos_99	2-Aminomethylpyrimidine (hydrochloride)	1073.90905041789	975.205370950441	963.520227060679	832.919607603138	865.645946026505	1068.07078853463	749.443334683228	630.96794539071	737.668225654823	695.705749446572	924.704692132511	692.2177303231	963.211831765547	738.451279605157	0.766655117028195	-0.38335037354932	0.00301584191021735	1.43294359557569	down
pos_990	N-[(3s)-2-Oxotetrahydrofuran-3-Yl]butanamide	5013.74400272854	4665.55248816796	4273.24857322015	4143.30773444163	4536.293594365	4881.84111494395	4305.68363891363	3134.09824922679	3143.13689326719	4398.41852476717	2879.87174387534	3183.686523145	4585.66458464454	3507.48259553252	0.764879883992738	-0.386694888747439	0.00851454042788225	1.36605519783864	down
pos_992	Serylhydroxyproline	225.313615226936	227.268135582316	158.750217033078	99.0414581943207	93.5242310089604	165.939341450056	46.939670184	46.5367365356016	34.2226271094702	56.2460498917595	40.5758219413354	56.8310587630662	161.639499749278	46.8919940708722	0.290102321175252	-1.78536625597114	0.00444703372008586	1.57235530842973	down
pos_9928	Cetylmannoside	344.239866121258	348.678975942759	249.636519488327	142.155979239614	68.26226670257	30.0178582709813	22.408531708054	12.8987118010324	121.52694114067	14.7285863743754	26.0705029905991	3.59679151714411e-07	197.165244294252	32.9388790624017	0.167062299343404	-2.5815418952223	0.0318921837761051	1.26931048345584	down
pos_9934	4-Hydroxyandrostenedione glucuronide	3.59679151714411e-07	3.59679151714411e-07	58.5306256864802	3.59679151714411e-07	3.59679151714411e-07	3.59679151714411e-07	565.543371136823	415.455086762558	759.78574766712	369.383762226374	1127.68393587151	541.907296274409	9.75510458081266	629.959866656466	64.5774590562089	6.01295877091009	0.00277551839840429	1.48840924478074	up
pos_9939	Ecdysone	6790.15057746277	6534.95523100141	5824.21339611595	4376.41391737848	4673.68822276576	6794.85515205387	3543.67173812387	3243.52386624184	3387.63932851623	3826.33053984946	3775.49523596617	2592.25034398546	5832.37941612971	3394.8185087805	0.582064071379167	-0.780750126679353	0.00157213735989475	1.5896654860086	down
pos_998	D-Gluconic acid	60.6471657503879	70.3390812369325	42.9309146873889	57.9330813975388	41.2361336684326	43.1985170677349	104.083213530849	159.805513020491	120.015699854475	63.940108423271	124.377531487862	202.538221917644	52.7141489680693	129.126714705765	2.44956462797079	1.29252535539826	0.00992316769637418	1.35818938654482	up
pos_9984	Norethisterone enanthate	8850.30007565667	9589.38880086846	8463.17136720898	4433.8931061218	5408.7987368463	7826.99386458592	2947.16422582488	3053.91115036331	3167.41524750615	1835.60805121546	3648.98528934316	2358.92490172181	7428.75765854802	2835.3348109958	0.38167011784713	-1.38960185704061	0.00195995797918702	1.61273130810013	down
pos_9990	PC(O-15:0/2:0)	201593.890646613	219498.833995518	185209.49734122	125958.460159158	137664.165401123	191407.009738861	138732.949526891	105732.086541859	125680.091730472	126829.407494005	164350.961433063	110170.753293121	176888.642880416	128582.708336568	0.726913306828274	-0.460144779252522	0.0242010324660717	1.33041918336596	down
