# Supplementary material for: Metabolomic Analysis Identifies Betaine as a Key Mediator of TAp73α-Induced Ferroptosis in Ovarian Granulosa Cells
Source: Int J Mol Sci. 2025 Jun 24;26(13):6045. doi: 10.3390/ijms26136045 (PMC12250254; doi:10.3390/ijms26136045)
Supplement: Supplementary file 1 [file ijms-26-06045-s001.zip › Table S2 Metabolic discrepancies observed between the control and TAp73α overexpression groups in the negative model.xls]

#ID	name	GC-1	GC-2	GC-3	GC-4	GC-5	GC-6	GC-P73-1	GC-P73-2	GC-P73-3	GC-P73-4	GC-P73-5	GC-P73-6	GC_Mean	GC-P73_Mean	Fold_change	log2FC	Pvalue	VIP	regulated
neg_1002	Iminoerythrose 4-phosphate	245.621738428455	214.460100186481	226.570597633569	141.360097439652	146.160871834035	160.378833064428	58.6739756341531	77.5840010727712	100.164694937546	51.686736595323	147.290698035281	73.5663093999934	189.092039764437	84.8277359458446	0.448605536497039	-1.15648066923016	0.00138361527664561	1.33483333916651	down
neg_1003	2-Deoxy-D-glucose 6-phosphate	8696.48914097654	8667.79463715673	8815.22025921418	9730.10770084175	6806.26463691207	8572.95345651449	4306.3500183968	1165.89969492056	2824.07571928292	3799.90494296369	2535.03420012767	1417.81309230115	8548.13830526929	2674.8462779988	0.312915652797751	-1.67615426740833	5.78141550338135e-06	1.51496226515526	down
neg_1005	3,N(4)-Ethenodeoxycytidine	101.719542331538	98.8337592948832	89.4380447226262	100.256735142224	98.3042932172246	80.677910553052	86.520963907981	58.1868068125553	14.0867569640518	98.9798036128708	19.6671705294363	28.829885782816	94.871714210258	51.0452312682852	0.538044787039022	-0.894201826659793	0.029591997117594	1.08471559783035	down
neg_1023	Ftivazide	608.767304211945	526.659277113851	463.852359929368	423.028495852859	396.59075212339	459.340543005902	366.727798443324	216.953891422348	167.344448106556	273.191928555485	179.311160142558	189.604931183118	479.706455372886	232.189026308898	0.484023143129089	-1.04685206457895	0.000225868700124049	1.40138907010544	down
neg_1029	Cysteinyl-Arginine	305.198830601372	248.072447695511	216.572353156108	147.091858552743	153.099507131705	187.884162894837	86.7602035203855	86.3672770893588	70.7258880613733	60.5180440011269	71.5482574259994	100.724167026996	209.653193338713	79.4406395208733	0.378914521910144	-1.40005566265152	0.00266925233587827	1.38862370782882	down
neg_1047	7,8-Didemethyl-8-hydroxy-5-deazariboflavin	848.764800353306	770.586369655041	793.659233257771	580.566209836109	563.43401940375	682.457649107074	276.322311506799	277.757847243003	366.220056871607	202.716273730946	496.432376522607	315.686484507279	706.578046935508	322.52255839704	0.456457088917281	-1.13144885464738	0.000129930276863582	1.44826490043149	down
neg_105	Taurochenodeoxycholate-3-sulfate	343.406039757615	332.427640445924	322.33840886536	302.219351391992	282.052695759919	275.661648741693	279.508843352627	239.372380952211	196.028628935747	265.808777175199	162.724697342884	196.234201269344	309.68429749375	223.279588171335	0.720990989786433	-0.47194686464686	0.00385805054822901	1.25418309565162	down
neg_107	(2R,3R,4S,5S,6R)-2-[1,7-bis(4-hydroxyphenyl)heptan-3-yloxy]-6-[[(2S,3R,4R)-3,4-dihydroxy-4-(hydroxymethyl)oxolan-2-yl]oxymethyl]oxane-3,4,5-triol	90.1772769493558	85.7138528676503	93.4804519487282	66.2051733095497	59.8399542876852	69.1954574090376	25.5950223814358	30.7614519532841	30.4538136641803	39.9489658246617	33.221201965463	30.9925700860297	77.4353611286678	31.8288376458424	0.411037505112879	-1.28265805628035	0.000264056521956084	1.5070778819709	down
neg_108	Premithramycin A2'	45.9103980305577	53.715457687668	65.6307732220362	22.4221118088347	46.2294780240164	45.2203220093379	19.7613985842419	9.12749567880472	7.8574850427888	19.523531906482	4.57207877514441	12.7258685798421	46.5214234637418	12.2613097612173	0.263562652393335	-1.92378214420873	0.00103136313572426	1.43832336763188	down
neg_1102	Methyl glycinate	3888.59917022614	3523.17252082592	3615.26094874353	2915.6318610896	2672.18181282241	3215.84517011043	1292.05950434546	1312.61020163448	1511.03376866624	928.136224482955	2073.56474468172	1449.67980777415	3305.11524730301	1427.84737526417	0.432011372804413	-1.21085880270103	1.8783819562463e-05	1.50759276998453	down
neg_1110	Pyrophosphate	6091.37104283337	5662.58465775694	6059.98074572004	6271.69200307438	4808.93275244014	5240.25919592462	6291.65037168791	6994.49658311353	9478.48602064011	5412.07223347886	10186.9417912041	7726.32683656762	5689.13673295825	7681.66230611536	1.35023337752001	0.433208787640345	0.0453705051314806	1.03440242882608	up
neg_1111	alpha-AMINO-3-HYDROXY-5-METHYL-4-ISOXAZOLEPROPIONIC ACID	419.755151853051	352.727148662732	347.626056012473	309.002766325584	303.416430546699	359.259033107873	267.469753342174	146.393828611957	137.212442651214	216.73059293587	170.854436997265	120.618901066559	348.631097751402	176.546659267506	0.506399631031757	-0.98165174128392	0.00016783696534248	1.42819376138089	down
neg_1114	D-Erythrose 4-phosphate	720.424575938926	677.515607857148	682.818424708294	625.994838170832	488.151568079883	635.06900009347	358.159612446058	204.965531027419	215.113164785159	204.966997786113	227.699875108036	244.289421016437	638.329002474759	242.53243369487	0.379948949138435	-1.39612250731151	4.3311688410975e-06	1.53222130335159	down
neg_1128	Phospho gluconate	1403.19205103351	610.181393365869	293.686094648734	538.146008956615	441.157639466056	598.393397118644	3789.64464435579	3074.56441206524	960.35324367976	2371.6982374529	622.178611971596	2650.72634956624	647.459430764905	2244.86091651525	3.46718390349676	1.79376436080562	0.0228992427704387	1.14696750164546	up
neg_1130	Pyridine N-oxide glucuronide	127.581838523562	122.341464235277	125.142933526943	105.046157378909	99.3314475285995	119.858607299282	44.883537926774	16.3802889469421	12.8705052661373	34.2530190045111	27.3177025921178	8.55352612726368	116.550408082095	24.0430966439577	0.206289253204693	-2.27725942999909	2.74756522356779e-07	1.57480381515788	down
neg_1169	TETRAHYDROURIDINE	1587.86324920551	1498.04418077642	1441.8267520536	1196.76337899917	1259.65982267609	1383.21731889692	1027.12455232709	776.907609987842	910.363305649063	927.048909308105	965.421971932484	786.247743337811	1394.56245043462	898.852348757066	0.644540765081504	-0.633656487702967	8.39500128063041e-05	1.47731067804871	down
neg_1213	81049696	148.089423914998	124.991235980429	144.770444269586	136.833961924832	118.610288201482	131.851587986512	91.340024715885	70.256408883391	79.8545272986441	64.4047525960905	116.754792749797	78.7512867710084	134.191157046307	83.5602988358027	0.622696015706667	-0.683400046664023	0.000417482725954209	1.39813239659507	down
neg_1221	(2S,3'S)-alpha-Amino-2-carboxy-5-oxo-1-pyrrolidinebutanoic acid	2348.94580531182	2194.00224294846	2323.45327262556	1858.75342997087	1882.93191859867	2040.44763899999	1397.14738598468	1068.94548194907	1312.79243584873	1206.59001609138	1680.87708922617	1176.73359449319	2108.08905140923	1307.18100059887	0.620078644080542	-0.689476891920584	7.23974098431441e-05	1.45924471269314	down
neg_125	L-Lysine	1299.0000500647	1181.48536696737	1260.08057979532	1020.55240279575	997.12698311679	1148.12953991398	905.454604579782	851.901193858071	1033.53569390672	908.999277535422	1172.25167795218	985.306211890671	1151.06248710898	976.241443287141	0.848122021367471	-0.237656251139569	0.0294837976824538	1.02493378185599	down
neg_1252	ITP	347.949033330141	301.290523689127	323.617882234072	435.442197035833	312.912078161744	319.633280270023	256.292261654377	84.8611303922618	125.100629470278	241.586121077744	133.814088950182	54.6839528983516	340.14083245349	149.389697407199	0.439199540759712	-1.18705154906891	0.00116639406012722	1.3210089640932	down
neg_1281	Oxytetracycline	913.765796149973	904.725434595759	923.984746591629	697.370350963856	747.686804929899	808.914087708172	619.19448190231	558.440925902512	666.965420337735	498.130541955744	820.660594747261	608.548894036642	832.741203489881	628.656809813701	0.754924587830053	-0.405595559320477	0.00675231191753727	1.20421064778068	down
neg_1283	N-[(7,8-Dihydropterin-6-yl)methyl]-4-(beta-D-ribofuranosyl)aniline 5'-phosphate	65.6870489861513	68.9310704826444	54.2067124571462	61.3062975928806	33.3672910578115	48.804036047873	16.632464512645	9.09190728900815	4.1493793233614	25.3396743319083	6.70043472424724e-07	42.4871773754423	55.3837427707512	16.2834339170681	0.294011078024643	-1.76605757958723	0.000935588140305071	1.33803996807073	down
neg_1293	D-erythro-Eritadenine	338.29248634954	281.36565011407	301.006818227279	350.536538870673	354.680413273348	328.320218662612	302.883555217999	271.986243901719	249.335943971685	301.53548002371	234.925994455367	315.403718406182	325.700354249587	279.34515599611	0.857675321353951	-0.221496485532737	0.0263514637345224	1.0110046529477	down
neg_1299	(2r)-1-o-beta-d-galactopyranosylglycerol	102.701256774272	108.511202273964	105.959900456778	66.1242517082219	79.4533804655371	84.008713191299	59.6185614593311	54.7164673552779	58.6457280845596	40.0205116207952	76.1150222664559	50.4349027862221	91.1264508116787	56.5918655954403	0.621025674668189	-0.687275180788164	0.00292778195442657	1.29900842159247	down
neg_13	Sulfite	1317.35620487535	1232.90846533336	1138.5088246636	1395.480055054	1161.91908299643	1247.16455027887	1422.55647485142	1575.7997521521	1966.78666521188	1171.84927201242	2009.57443179602	1784.2145007005	1248.8895305336	1655.13018278739	1.32528149393663	0.40629882516554	0.0272771293243607	1.12201907565695	up
neg_1300	6-Hydroxyetodolac	180.337302876574	182.081715796662	197.613140400381	232.298199538306	208.41416491608	162.619940305736	196.046061742655	250.678639642515	291.514446799195	259.317444512393	301.725447982475	251.935518241164	193.894077305623	258.536259820066	1.3333891545978	0.415097897810603	0.00667267797974784	1.22495485512886	up
neg_1315	Ethylphosphate	74.294088186657	88.7914542379529	93.2948944679824	42.1004745238128	53.0958149668451	84.149628720167	0.00212193066849809	4.5765068821062	6.70043472424724e-07	6.70043472424724e-07	2.81442140324772	6.70043472424724e-07	72.6210591839029	1.23217537102547	0.0169671908516944	-5.88110846283195	0.000354397101843677	1.54957067237831	down
neg_1339	Valylglutamine	2199.48996498066	1992.7359068527	1827.28606443631	1872.91769257711	1962.29575957473	2046.23414666669	1771.30659169623	1298.60740658086	1227.33325409911	1817.94685870526	1157.34404284151	1333.17114963692	1983.49325584803	1434.28488392665	0.723110542321167	-0.467711885237771	0.00364678507664148	1.29909526306606	down
neg_134	alpha-[3-(Nitrosoamino)propyl]-3-pyridinemethanol	34.3541380399128	34.3041349049636	36.7401009280928	23.7148993842551	24.1545186621995	26.4685590304548	19.5638653418157	18.8077781511234	27.1360856399032	22.8465620546976	24.7808105004573	18.8692335825447	29.9560584916464	22.0007225450903	0.734433154856653	-0.445296906413965	0.0202098811280206	1.10744893775483	down
neg_1363	CDP-choline	110.41081343611	96.8414875807491	103.953804609738	102.140508373208	116.908665800935	110.639426611942	93.1568067619266	38.3478925563504	61.7695319981816	70.2239289677695	85.0306432692911	46.5764809671833	106.815784402114	65.8508807534504	0.616490166898473	-0.697850211256724	0.00409753582783249	1.30786059854284	down
neg_1365	GDP-4-dehydro-6-deoxy-D-mannose	78.5076637409297	43.9215870067636	52.780647816536	109.040563537385	53.9977783713625	61.7821320733792	101.495798265789	111.345691211699	148.378129434467	120.87927686275	146.404147134698	173.112670896912	66.671728757726	133.602618967719	2.00388712662917	1.00280124783528	0.00108285144048099	1.36697276201082	up
neg_1372	N2-Succinyl-L-ornithine	3405.55933228209	3014.15702810913	3074.98779388763	2645.7184879307	2700.46912134437	2956.27699052672	2646.5474546499	1687.15788310578	2017.06312365635	2286.84934467152	2142.58818656345	1787.45188635721	2966.19479234677	2094.6096465007	0.706160516465442	-0.501931936905044	0.000843702244010146	1.34225226054223	down
neg_1373	Tabtoxinine-beta-lactam	720.287407624698	685.188887343606	746.389509908097	648.712388928436	646.779219359336	652.204086983447	568.309594972778	492.679947803629	533.496262728449	571.202547725572	598.764506423719	499.096133324215	683.260250024603	543.92483216306	0.796072700180457	-0.329027906077642	0.000199005914715348	1.41460899289322	down
neg_1376	Aspartame	152.623697856169	128.612817692465	136.181061874517	141.349326075555	127.89212851304	118.932127020614	100.49624649886	83.0412876446847	73.3814099088694	152.382131771908	67.606921816108	105.173563701436	134.26519317206	97.0135935569777	0.722552072245972	-0.468826532652637	0.0305339854378835	1.05525728485325	down
neg_1389	Dihydro-O-methylsterigmatocystin	63.4849400532288	55.262323235429	61.3846594865515	35.7118260908338	48.6441047169265	58.6131169897072	17.9531212858662	0.773812356136356	0.768789964504067	2.3615816385809	11.5932630143131	4.49191078790143	53.8501617621128	6.32374650788368	0.117432265771444	-3.09009923607435	7.29929388421774e-06	1.5503127352813	down
neg_1397	Maleic acid	2550.38951574557	2135.2514989996	1608.75304364999	1495.90521413824	1616.80814904233	2093.00097462912	1698.70529802005	944.371147182168	1400.55636784947	825.943627535506	1315.43691147481	1280.73597415266	1916.68473270081	1244.29155436911	0.649189474481687	-0.623288485691824	0.0106628888889371	1.14146692856963	down
neg_1410	Isoleucyl-Arginine	796.379504483196	800.059022734557	719.46423787974	1106.09434112061	891.838585217417	836.885626737642	1194.86958886846	1403.08076199507	1356.28745256406	2207.27185777428	1142.35345827853	1173.37529039155	858.45355302886	1412.87306831199	1.64583519204619	0.718819876754769	0.0182858634508637	1.16000491098681	up
neg_1411	lys-his	144.036763141574	116.450278633482	108.608780853819	120.093221564075	102.288850165168	107.069229349658	82.5375712155575	80.3926392842824	85.2200883500319	80.0366612229399	78.1019305703412	77.0760073128671	116.424520617963	80.5608163260033	0.691957466506192	-0.53124473440468	0.0017405637106736	1.39430589452054	down
neg_1425	Acrylic acid	317.780731899232	281.758142235476	289.451534084801	283.703499639561	310.574727731494	281.280463864682	198.564275823139	186.29209373038	206.97502495393	238.902418824834	262.218096561024	208.18991702197	294.091516575874	216.856971152546	0.737379213373528	-0.439521347272574	0.000408509647451101	1.43202544532278	down
neg_1426	5-Amino-6-(5'-phosphoribosylamino)uracil	1517.63139868661	1579.54737938232	1886.35869105782	2135.76691671017	1893.14707556577	1767.68698564012	2736.22891494542	2924.62596244848	3432.20712753743	2880.80686604916	3692.11392858591	3141.1445361416	1796.6897411738	3134.521222618	1.7446090723322	0.802903797127397	4.86040193091296e-05	1.51017994730641	up
neg_1433	Anthraniloyl-CoA	661.17053780404	640.734647809303	706.942072265056	587.637310185614	643.959497930175	630.654595445323	551.394042308214	543.903132080371	496.833172910508	563.343693124815	577.820935807607	566.968766424939	645.183110239919	550.043957109409	0.852539299897155	-0.230161754639231	0.000904062038325516	1.38515566803053	down
neg_1468	8-Amino-8-demethylriboflavin	354.60845732117	481.358334916215	502.66959082927	231.106298431486	394.274835497515	355.493379938899	137.19822376097	224.812227920992	277.121782144539	148.117208413762	288.343175693389	207.744635593837	386.585149489092	213.889542254581	0.553279251769645	-0.853920271830086	0.0061986870822678	1.27535313408377	down
neg_1469	methylresorufin	35.8525126158819	47.2268244132071	61.6386563384083	54.7955093178828	68.2655547641659	59.490113563108	106.803862368384	90.5287743300464	109.533784370946	90.4227713056969	110.109199883401	108.940868390172	54.5448618354423	102.723210108108	1.8832793163546	0.91324698743767	1.65384238973839e-05	1.50628087770581	up
neg_1491	1,2-Diferuloylgentiobiose	199.78319199867	166.886244024509	189.640483686187	168.773260834227	169.539601999565	185.748569548669	202.494508928078	222.287966594065	205.917897422707	203.73214563373	305.593370825066	283.111550829856	180.061892015304	237.18957337225	1.31726691704478	0.397547707690052	0.0261176657181978	1.10184333851756	up
neg_1495	ADP-Ribosyl-L-arginine	283.775926873967	270.643009954442	302.123864665228	191.261989511818	245.157364904853	260.073381494881	114.945906778559	126.020715116107	136.401271507489	100.288984106596	196.036334880639	136.732369819116	258.839256234198	135.070930368084	0.52183325023107	-0.93833922199462	0.000147277681797976	1.46343214395809	down
neg_1507	UDP-3-O-(3-hydroxytetradecanoyl)-N-acetylglucosamine	189.739775281448	184.86865344849	158.786995695787	101.213587693602	137.425590920061	136.997764479895	80.9956633751421	27.8485472323253	9.30186429988914	55.9103039213284	31.7268036249362	25.9828800027863	151.505394586547	38.6276770760679	0.254959086978265	-1.97166233701559	8.48545116601988e-05	1.47143818033402	down
neg_1519	trans,cis-Lauro-2,6-dienoyl-CoA	2495.07603597667	2453.65586905116	2738.25820826082	2027.10022474586	2209.99262448401	2349.64676103646	1815.58564059949	1627.95951361761	1708.21946087514	1515.20368963364	2443.2258683574	1764.26899866243	2378.95495392583	1812.41052862429	0.761851554033583	-0.392418177382517	0.00757567610930144	1.20339941546505	down
neg_1527	3-Hydroxy-7,8-dimethoxy-6-isopropoxy-2-naphthoyl-CoA	564.106717020954	555.662168744452	669.876489048019	438.675175734786	548.329997716078	520.60955394688	386.489353446743	323.846400528006	358.115981572943	321.515385059926	434.593377697473	334.899655860283	549.543350368528	359.910025694229	0.654925631349866	-0.610597001022204	0.00064940066405363	1.41878224178697	down
neg_1529	Urate	902.194172371183	355.399349560681	410.575780194033	422.666669938409	400.163513372149	421.99184623688	474.059842414155	1949.2239979776	1400.23250309442	1194.77274760998	1621.34166002246	535.782295960954	485.498555278889	1195.90217451326	2.46324558849879	1.30056047340983	0.0309392298119764	1.06341187912772	up
neg_1530	N��-Acetyl-L-glutamine	77.0867957484679	84.4027383306439	90.3251156498937	65.3966799080771	76.3884455737781	75.4662109604676	49.3469137450518	51.4502744126458	63.233102493526	40.2587034789078	71.1333828928166	80.7709307535538	78.177664361888	59.3655512960836	0.759367164274411	-0.397130478024986	0.0292114433082404	1.07961870874673	down
neg_1542	Dihomomethionine	54.9353211663554	57.4111198381714	58.8176760373214	40.491843201466	53.0515440016101	52.1204880686458	29.1448317746937	21.1819617065044	25.7607899443212	23.0164585188129	34.6374207224038	29.7254932836865	52.804665385595	27.2444926584038	0.515948590137946	-0.954700774293205	2.6593819156001e-05	1.52369914118294	down
neg_1545	5,10-Methenyltetrahydrofolate	41.5417659595081	78.9599024098357	64.6267584083271	84.7980826477623	73.894626743883	70.6909548313281	77.2177250759889	163.718777573517	118.546239799869	99.0266732394872	101.707528687297	182.277294707839	69.0853485001074	123.749039847333	1.79124868780449	0.840965647628438	0.0201718699483374	1.10798404373694	up
neg_1555	Cyanidin 3-O-(6''-acetyl-arabinoside)	220.880178775729	134.209958106993	161.397382346537	210.19953163718	166.862053501609	155.401945471937	177.310308187359	355.359617292216	476.26424409666	285.364699050211	529.037202448714	459.322518797085	174.825174973331	380.443098312041	2.1761345205007	1.12176774135881	0.0116534159097911	1.23095702012442	up
neg_1558	trans-Dec-2-enoyl-CoA	10325.4812621725	9392.56044723668	10062.6511848042	9786.64073659515	8440.1615718433	8895.64634322372	6421.81751683656	5332.88913226931	7910.7540296711	5294.27534143574	9963.06734766487	7387.46025667477	9483.85692431259	7051.71060409206	0.743548817782611	-0.427500629192302	0.0184392327240013	1.11803581413202	down
neg_1559	Benzylsuccinyl-CoA	3072.81313454441	2968.81608149568	3252.14985456538	2820.78944997399	2874.55923700549	2869.83983717767	2125.83283518206	1978.37934095926	2452.16663366302	2185.57748700334	3028.72711903843	2344.78052746673	2976.4945991271	2352.57732388547	0.790385215069901	-0.339372134737081	0.00719402457872206	1.25183997669912	down
neg_157	D-glycero-beta-D-manno-Heptose 1,7-bisphosphate	115.361552087439	102.449310757127	140.82060737525	117.817156898997	133.086913717318	115.590575455515	66.227079788187	93.74284431155	112.325593022631	83.9610688499276	103.26458586402	80.8764238022627	120.854352715274	90.0662659397631	0.745246355768036	-0.424210679388445	0.00605363290388338	1.22622613090071	down
neg_1578	2-S-glutathionyl acetate	908.363297510638	1104.26096779524	1023.36438096843	871.436434537753	929.556362892358	793.764009150953	1219.67980497294	1941.91590247405	1398.11828026417	808.989043542811	1625.51594076169	2582.10171155926	938.457575475895	1596.05344726249	1.70071987159688	0.766145531865827	0.0468208604324705	1.00932448643759	up
neg_1579	dCDP	1231.88258186204	1357.25705059225	1508.63771086031	2012.16068380889	1419.8992745161	1411.84927574885	1750.8692111238	1569.82332512313	2846.81380084098	1923.77003480556	2480.04596730566	2053.11504922371	1490.28109623141	2104.07289807047	1.41186310649126	0.497600212433162	0.0257043120167117	1.09483446802277	up
neg_1586	MM 42842	1486.52550931898	1371.44505222126	1428.39052966318	945.885606068459	977.311881649933	1034.12579962917	447.070477599341	423.468147059601	711.738043019957	313.855073752943	502.51705017031	449.268273444515	1207.2807297585	474.652844174445	0.393158635331977	-1.34681655281374	0.000252691075877129	1.46238459421885	down
neg_1591	3'-Phosphoadenylyl sulfate	101.869112363664	144.116336587564	125.527253534233	418.829224685289	203.764930374242	200.744087478619	491.685999582032	465.649953440392	714.777016850116	506.216342720302	434.544077430336	502.433878828189	199.141824170602	519.217878141895	2.60727690079352	1.38254380964282	0.000457927676312925	1.41660228461795	up
neg_1598	Piperitoside	486.973133565526	507.836047263506	570.552858303759	420.501253597856	351.351560348826	371.811395498431	262.807606727181	291.780832032924	416.298146667924	266.219456578862	281.15355790436	317.545707483047	451.504374762984	305.967551232383	0.67766242883693	-0.561361307547949	0.00719523905593401	1.20255964997934	down
neg_1601	Tricin 7-diglucuronoside	160.427007556336	169.124131709432	168.447771952417	133.757634742936	166.486651248944	134.344275762837	72.4768789622915	49.7894426504281	43.4366568934089	95.1481000028334	53.6671955136409	64.7013613238047	155.431245495484	63.2032725577346	0.406631706232908	-1.2982053842753	4.75299926884762e-06	1.54463798744773	down
neg_1604	Nervonyl CoA	650.895638225226	573.096030109307	581.826452107072	515.319136627227	520.137864041629	534.488698410237	485.664676051595	427.608558722602	532.530794835481	441.383502015766	504.242788066859	465.101446008769	562.62730325345	476.088627616845	0.846188275726781	-0.240949398164984	0.00897902367672189	1.15627894936933	down
neg_1605	ETHYL SULFATE	91.684609745673	55.4304957040962	70.3168477184666	49.7943008413849	55.8018243429122	56.6694841140388	113.570296258362	101.899977626418	93.5128085689476	98.7571801628557	62.4164981207562	109.372182625573	63.282927077762	96.5881572271521	1.52629092375049	0.61002997806304	0.00690468356868289	1.20596501337304	up
neg_161	Aldosterone	78.5605989779974	65.5831987824422	77.1472070752374	49.663933021309	51.1733964409545	56.3951167510155	45.9836979727054	32.685113174954	43.1471253624549	30.5378341174304	40.9569042637011	33.3698351077061	63.0872418414927	37.7800849998253	0.598854600344522	-0.739722330312716	0.00296284985670222	1.30813686109239	down
neg_1616	1-(2-Hydroxyethoxy)methyl-5-methyluracil	293.900499387593	282.338713400315	236.348764905625	171.033522085572	154.084887486151	213.459039652698	98.3583524557108	98.2230554482754	109.535050977236	102.617676806712	109.546220314824	113.627018463138	225.194237819659	105.317895744316	0.467675801850033	-1.09641931110399	0.00344621266243846	1.39212423026488	down
neg_1618	��-Glu-Cys	20145.4952876894	16167.9991802589	16982.7714027126	15490.4681079407	15727.6555093666	16111.3995863489	10786.7039711197	6598.50278296317	12565.4283462857	8721.32274439312	12260.4896670854	8245.31777617509	16770.9648457195	9862.96088133703	0.588097403582262	-0.76587297379283	0.00026632634256068	1.40821623802307	down
neg_1623	Deoxyadenosine	838.007269041886	807.721785548743	865.949877371616	648.49189592887	702.558556775577	741.901137654923	381.189639288175	382.644940800782	478.301236680041	303.021317939313	594.91464233369	410.890190502915	767.438420386936	425.160327924153	0.553999274247686	-0.852044008576709	9.001272513891e-05	1.46887007951327	down
neg_1624	Tyrosyl-Asparagine	1511.566538758	1490.5199975562	1579.13539126314	1557.92884478955	1551.38864870247	1466.85348221232	1526.78922325248	1862.74240731258	1847.21754143351	1659.30992294187	1721.31146173991	1784.88634893873	1526.23215054695	1733.70948426985	1.13594087481944	0.183887745208215	0.00869231900444209	1.23260730652207	up
neg_1635	Methotrexate	418.104614072823	439.122408287144	485.16492831087	360.177619076285	477.392967864259	409.238930744012	185.425865984869	205.280603380199	401.741795490752	277.310634271592	344.109507529322	288.828752809143	431.533578059232	283.782859910979	0.657614782115582	-0.604685366054576	0.00499041430760583	1.28984791346278	down
neg_1644	Glycylproline	1555.61577507534	1251.54430156377	1200.56968307652	1912.68009409735	1717.12051772355	1781.5559568402	956.705485960745	589.755580071807	1002.76452127961	1182.79909051249	1614.6336691304	1047.60282324849	1569.84772139612	1065.71019503392	0.678862147270023	-0.558809450669508	0.0194565405981083	1.05294426977731	down
neg_1646	N-acetylaspartate	1098.51632188766	1101.55361539807	1197.33152945251	976.321746648284	1017.85760046893	1055.69099724033	1543.89484982956	1369.29172475565	1663.51248698381	1280.27586377272	2081.1069550757	1438.69195882906	1074.5453018493	1562.79563987442	1.45437855173238	0.54040282883505	0.00765025103827637	1.2852061417975	up
neg_1660	Glutaminylproline	2079.07841461491	2051.79656473283	2125.86970454924	1815.06906574779	1784.10603757777	1878.96012130045	2784.2147714736	2447.31964402113	2798.45702420552	2445.07005469776	3306.6916844263	2567.06064033425	1955.81331808717	2724.80230319309	1.39318117838466	0.478382887630634	0.00116146063422717	1.40698217827148	up
neg_1666	C20916	478.607787020614	397.549731376874	395.50202341922	341.539086231859	384.754371905771	386.011743973714	322.627782049396	229.690698324485	318.107461652342	337.370355993305	287.287670213539	205.241522166748	397.327457321342	283.387581733303	0.71323432728212	-0.487551954728863	0.0028178960772078	1.26439236171729	down
neg_1667	Prunasin	18.2912903472323	15.1240268991277	18.4912357407182	12.1328789350067	19.0916926500306	13.6917773498478	17.0278381004067	2.49537711094952	6.70043472424724e-07	15.1315156170696	6.70043472424724e-07	2.47898302139281	16.1371503203272	6.18895253165093	0.383522022711469	-1.38261867193257	0.0242069965803422	1.09912605105334	down
neg_1671	CMP	701.981683442782	661.735414697012	709.540353828004	842.007262700765	670.302743814897	680.268717296204	867.45110855986	708.882959327923	814.053748125343	801.174030235427	826.746118199078	869.216067649672	710.972695963277	814.587338682884	1.14573645838709	0.196275234406751	0.0174044646666406	1.16317824814954	up
neg_1711	Uridine	97573.6469525354	92413.8536978538	99329.3067557381	91486.5574012279	83074.8943672617	87562.6659624979	82496.9213490996	71959.0026361226	79522.8464923475	56510.6869945779	89377.6908755089	80774.7252279318	91906.8208561858	76773.6455959314	0.835342196375887	-0.259560778878975	0.0218483695470084	1.06452175669417	down
neg_1713	5-Carboxy-2'-deoxyuridine	1042.97130580166	925.739648066976	975.035037737665	944.729419059314	808.173678842538	892.568083688736	631.830368075808	527.725022649404	643.818438676489	537.962011467997	829.355720328183	641.138852041721	931.536195532815	635.305068873267	0.681997191220131	-0.552162297311128	0.000406890187979516	1.38246084295742	down
neg_1734	Cytidine 5'-{[hydroxy(2-hydroxyethyl)phosphonoyl]phosphate}	33.8278332547828	18.6480423031652	23.5942254611621	112.16784487271	53.1794978148086	25.2699187433729	103.457898811681	94.1471990099319	62.8109038847223	205.810859467925	81.1578357475237	106.590812826903	44.4478937416669	108.995918291448	2.45221784692289	1.29408714897764	0.0297335907988928	1.05987393567529	up
neg_174	6-(Hydroxymethyl)-7,8-dihydropterin	170.93426744792	152.438443622725	168.497210131339	118.252303349164	115.390032314257	144.789184262192	102.37989956602	80.5377824752151	100.264484261101	93.0198571139138	119.217570293962	84.9851708848899	145.050240187933	96.734127432517	0.666900842819594	-0.584455822543123	0.00270156792115273	1.30944512831239	down
neg_1742	dTDP-L-epivancosamine	1539.98171266141	1300.3934160299	1358.58262747258	1133.08995873079	1305.34555461291	1248.36254918375	1211.54432204759	988.166963054314	1027.70069599518	930.813282607373	1114.93063621844	953.404825262053	1314.29263644856	1037.76012086416	0.789595933268228	-0.340813535524749	0.00304096838577417	1.25752483002345	down
neg_1786	2,4(1H,3H)-Pyridinedione	1393.45426273603	1333.63324112139	1455.58630571888	1211.27010768167	1158.95079279964	1274.65251006394	740.188134688138	690.2314630027	803.172432607231	561.083968309981	939.143768346068	762.204537293896	1304.59120335359	749.337384041336	0.574384820405874	-0.799910472144472	1.12280613151041e-05	1.51572194028362	down
neg_1792	2-Amino-2-methyl-1,3-propanediol	83.2281286343084	48.0827450703038	75.6030857614524	79.2517211493537	68.9191381975869	54.8302420331497	49.1410052098002	39.5220574953996	45.7027674415011	9.50307132321668	68.4292156350744	36.0450285910744	68.3191768076925	41.3905242826777	0.605840500672094	-0.722990068808053	0.0216189331964902	1.02282110825284	down
neg_1796	Ethyl nicotinate	958.545207097359	1003.95623480656	1047.26384267291	856.245661372442	821.766949379018	909.102499196656	462.162497709009	444.905770193785	556.465136045084	385.571978699523	742.443072974596	524.225730222321	932.813399087491	519.29569764072	0.556698368772052	-0.84503223903752	9.62961897365535e-05	1.47581866244288	down
neg_1797	Dopamine	34.0009189338136	37.550759625966	23.5769126326021	19.1185399330608	26.0618070090457	28.5832774797188	3.89417452076774	6.70043472424724e-07	5.58790930737864	6.70043472424724e-07	7.15936233045166	8.52745843673505	28.1487026023678	4.19481765590334	0.149023481300715	-2.74638842401843	7.85773569404244e-05	1.51953466339813	down
neg_1799	Glutamic acid gamma-methyl ester	158.770564439778	149.475160373315	166.613497983265	120.161696917828	123.512620045951	137.627796233442	89.4714529807839	87.4806904702178	111.49487583421	55.4101578568905	128.944717565125	90.0798098812239	142.69355599893	93.8136174314085	0.657448171185194	-0.605050928423603	0.00374415857807219	1.25995225897647	down
neg_1802	Clavulanate	76.7973310314328	65.0670794745799	64.7950841620028	91.4352644320592	64.1459367376902	78.6410361338434	39.670545276056	13.1946840310322	39.7016054481628	37.789658327763	51.1928355140963	40.6204412482883	73.4802886619347	37.0282949742331	0.50392146858039	-0.98872917409331	0.000344813328252444	1.36646142319554	down
neg_1803	Glutamylglycine	136.452893255194	141.701261361591	133.153920540067	183.803104461732	151.327292707877	133.870044560996	212.722724199211	210.302078675752	192.690629577298	256.08107442535	209.798529430508	249.984488907003	146.71808614791	221.929920869187	1.51262824302012	0.597057461544904	0.000222621760049326	1.44549417395977	up
neg_1808	4-Methoxy-2,2'-bipyrrole-5-carbaldehyde	216.32093035554	197.902624198614	172.759340784471	207.314879489067	185.21351514073	205.921686150128	296.324554786359	264.491369413116	235.400232630138	327.642270549011	244.078915637544	268.808305646353	197.572162686425	272.790941443753	1.3807154699051	0.465416047727934	0.00174910443609008	1.38072769169569	up
neg_1816	cyclic 6-Hydroxymelatonin	21764.8953200896	18466.8440049761	17254.6734998252	18773.5406612506	16493.5372460955	18728.7133305299	15141.5081357543	12834.9101640672	12026.699962667	18775.1846112778	13307.9662022342	11982.8952207376	18580.3673437945	14011.5273827897	0.754103894908692	-0.407164793749142	0.00650786343795806	1.19152787279647	down
neg_1818	Glutamyllysine	160.392771947827	161.556560542267	173.296313697574	166.193381174768	186.33059604951	148.182024394385	198.818316630076	227.029383565219	198.847109733554	238.21172222128	206.169799162842	233.026919418272	165.991941301055	217.017208455207	1.30739605039987	0.386696243960306	0.000286446133521063	1.40607974229738	up
neg_1821	Gemcitabine	3153.39258306516	3158.49506968515	3432.90342844387	2750.371443225	2782.8358649714	3008.32677758304	1540.74657131167	1467.86402776207	1811.8319962247	1286.05672033278	2125.78301508027	1724.19802703884	3047.72086116227	1659.41339295839	0.544476829917278	-0.877057438185175	6.43842831785776e-06	1.53664101298278	down
neg_1822	Didemethylcitalopram	738.954476935055	653.404235716131	636.06378674964	643.293946722121	598.126040109891	654.651698457025	695.81882810696	513.107146191171	494.379147285607	573.380468341601	558.745960308756	510.41504750075	654.082364114977	557.641099622474	0.852554861920187	-0.230135420312414	0.0260223633529124	1.01036305095621	down
neg_1825	Linatine	100.09107735395	114.290269899746	131.612102528631	179.886942172428	134.664708284209	122.067397959792	141.085223630946	186.332347756451	186.657865257291	162.123260723457	237.669732694886	227.484589830191	130.435416366459	190.225503315537	1.45838843938748	0.544375030323712	0.0108580007887872	1.16541052499106	up
neg_1826	Histidinyl-Arginine	858.081418208616	732.086240038062	726.250736070225	792.580687093037	784.046959373821	822.269311826044	889.079815486247	841.96231072251	872.970669070669	972.520285862612	866.812624678612	842.128321172039	785.885892101634	880.912337832115	1.12091633999989	0.164678606090483	0.00795327161845528	1.19568086566889	up
neg_1830	1,2-Dehydroreticuline	765.759595549115	715.920844965517	685.496464732898	815.154402973058	639.606250417617	701.027097153375	869.597547552468	945.894554985002	862.18980837332	916.79262446798	871.066646608136	978.737422555943	720.494109298597	907.379767423808	1.25938540747702	0.332719856025478	0.000206030157060378	1.45828284982207	up
neg_1831	(S)-a-Amino-2,5-dihydro-5-oxo-4-isoxazolepropanoic acid N2-glucoside	20739.6077528342	20413.6733252115	21922.781395859	17223.0772022573	17919.6862095727	18920.1019170254	11050.5908510819	9405.323662027	11795.29937671	7170.24410621427	15271.5391974034	11300.1613569839	19523.1546337934	10998.8597584034	0.56337512890284	-0.82783221985138	0.000135057957555321	1.46435775869737	down
neg_1833	TRIMETHYLCOLCHICINIC ACID	2103.18906572933	2184.92900264044	1797.28072063813	1441.00831454205	1308.47759265103	1777.1151615987	1105.38993338472	1345.73729787396	1160.44403357466	1226.41461961153	992.79465508256	1371.87602285366	1768.66664296661	1200.44276039685	0.678727540416167	-0.55909554099993	0.00838678316829753	1.25747531483522	down
neg_1856	Nogalaviketone	133.648453043501	130.864809582864	130.91894760814	101.629284890717	117.649276254113	90.4917066400397	184.70049461941	179.277434881339	209.518398516727	125.382342972261	191.485995127278	229.650103325271	117.533746336562	186.669128240381	1.58821729127775	0.667408307696987	0.00317621513759813	1.31307271840689	up
neg_1857	Estrone glucuronide	3533.19175155976	3201.32321606578	3253.34581702484	3060.56228336668	2820.78963932552	3020.28867442649	2945.92570162161	2610.89248651915	2630.11254832221	2385.60597342942	2993.52267149989	2890.16156805865	3148.25023029485	2742.70349157516	0.871183448247788	-0.198951550563574	0.0151847714009758	1.07212263668002	down
neg_186	cytidine 5'-diphosphocholine	112.260929556315	99.3700388660788	101.909563203218	75.1711572894327	92.519537244972	92.898222453978	63.716633576826	62.751279372315	46.6011227276315	76.669032235672	51.8733255008947	63.2089709003073	95.6882414356657	60.8033940522744	0.635432244756577	-0.654189793992259	0.000398347689036107	1.41614175258523	down
neg_1860	Cilligen	2682.17565766856	2500.89041671699	2514.00642512262	2390.86005800798	2204.61992153941	2398.90400304775	2288.64692411088	1931.37590306327	1828.49497662109	2147.65282309881	1972.30343378229	1971.19883902918	2448.57608035055	2023.27881661759	0.826308331954269	-0.275247879854717	0.00109673455364891	1.30911874970498	down
neg_1862	ribostamycin	1114.97799646678	1049.99161935171	998.853212980778	936.586134729988	896.008737118459	966.303647713775	941.423355542883	752.865776998869	732.93260537793	990.458343403178	747.272125547817	778.942195099756	993.786891393582	823.982400328405	0.829133899293982	-0.270322989248006	0.0142396653563449	1.11040826958005	down
neg_1866	(1S,4aS,7aR)-7-methyl-1-[(2S,3R,4S,5S,6R)-3,4,5-trihydroxy-6-(hydroxymethyl)oxan-2-yl]oxy-4a-[(2S,3R,4R,5R,6S)-3,4,5-trihydroxy-6-methyloxan-2-yl]oxy-1,7a-dihydrocyclopenta[c]pyran-5-one	3515.84897292045	3012.87473861126	2848.17738723178	2608.65206301097	2490.00439629768	2729.52658330281	2043.93652716042	1657.62529055625	1390.51216656417	1615.2022745441	1655.63148057102	1585.30986634273	2867.51402356249	1658.03626762312	0.578213830516244	-0.790324977289	0.000110718288987954	1.4695877016704	down
neg_1876	dTDP-4-dimethylamino-4,6-dideoxy-5-C-methyl-D-allose	1466.1937190101	1306.71969926873	1313.75840232904	1476.84927367497	1340.86274518146	1359.7827357314	1270.07818213071	974.112989650145	917.40693827127	1322.42265648273	945.055348458354	995.766684575171	1377.36109586595	1070.8071332614	0.777433845398528	-0.363208178455778	0.00636990417856571	1.22888418232979	down
neg_1882	BQ 123	673.061986516853	754.334131232233	663.180581446696	1036.97913735339	800.325059898897	777.94458488952	1067.94153134518	1658.20164025566	1975.5838280338	1921.42056889642	1841.62479522102	1850.82782708034	784.304246889598	1719.26669847207	2.19209153245103	1.1323080403861	0.000513405564061457	1.44810114711196	up
neg_1887	Dihydrodemethylsterigmatocystin	1150.59525104054	1039.00926657338	1108.84709425054	888.573918439977	951.906853799589	996.004294182669	775.722597465892	648.275889144262	725.584560230939	677.989388011342	848.116212658471	606.684060961462	1022.48944638112	713.728784745395	0.698030466007729	-0.51863808968586	0.00019515155353992	1.42374786833788	down
neg_1914	L-Leucine	165.476756946274	160.479599277829	150.943130346715	131.371803708158	131.155170883446	154.854860597382	193.554393825946	188.708354745479	210.293017972034	210.910367340737	151.374698312584	205.071301765655	149.046886959967	193.318688993739	1.29703271860796	0.375214873096222	0.00317320006860903	1.27041792586382	up
neg_1918	Medicanine	1471.42820933415	1330.3220515138	1368.63623627628	1222.11071223928	1044.92544062212	1250.17254346326	1514.91449788925	1626.28943007684	2084.90452059968	1336.26951426167	2176.81254533682	1899.3655867121	1281.26586557482	1773.09268247939	1.38386007940977	0.468698081019176	0.0133221994862886	1.18264039384182	up
neg_192	dTDP-4-oxo-alpha-D-xylose	1118.63816143931	1007.39626967943	1118.53401236122	1472.31292113787	1094.36873024007	1124.0352788046	1740.71264103189	1663.37198425077	2082.23299618965	1704.12034530617	2082.51372756307	2004.74315409535	1155.88089561042	1879.61580807282	1.62613277476154	0.70144505917775	4.76238165760187e-05	1.50747258914901	up
neg_1923	3-[(3aS,4S,7aS)-7a-Methyl-1,5-dioxo-octahydro-1H-inden-4-yl]propanoate	200.345989497653	158.154255350142	194.553460346902	251.683331223139	210.080430388389	220.58113126822	298.748289978469	212.294853796711	290.987352845903	331.668730967398	283.005638148217	208.454181566347	205.899766345741	270.859841217174	1.31549367939716	0.395604316748364	0.0252469083375784	1.10401093840722	up
neg_1925	4'-Oxolividamine	70.5727301950931	37.4270525441473	42.341980029354	82.5088284892567	62.3940730234448	58.6999810672885	117.392404117782	106.145016592435	53.7753641902318	134.600469403764	90.6423611148724	173.148212872498	58.9907742247641	112.617304715264	1.90906639547015	0.932867279142999	0.0210152657082091	1.13572601119816	up
neg_1927	Tyrphostin AG 825	2552.88706222296	2624.92716725941	2866.56196101664	2516.18046503157	2493.22560763304	2480.21140037975	1616.22795441603	1633.09408619705	2239.82226780998	1600.9894158966	2294.46192014049	1934.21430312364	2588.9989439239	1886.4683245973	0.72864777678826	-0.45670650047138	0.00177796557404772	1.37263987676168	down
neg_1930	NAD+	3922.92262536556	4034.96056407906	4345.12193224743	4072.6171996006	3655.68293264947	3737.25832624129	2172.52010576394	1937.37780459891	2607.35088664427	1983.21922018356	3073.70964334916	2358.76085859745	3961.4272633639	2355.48975318955	0.59460633670435	-0.749993256796146	4.69606308576503e-05	1.50321054322963	down
neg_194	Lipoyl-AMP	34.9254126723079	31.8714766906284	27.7627448668853	52.953047835419	37.4648933281331	33.6257329182378	76.72499766783	73.3528989540117	87.2772475157079	116.851548563777	53.8341040859486	90.3733217853953	36.4338847186019	83.0690197621118	2.27999348418917	1.18902970143326	0.00174660823006892	1.38850559330948	up
neg_1942	L-Glutamyl 5-phosphate	246.116276546653	265.515336216839	324.616404616868	335.168724630889	313.199696391357	272.174807224651	350.32188590218	395.912223250519	540.883083629133	403.25729008944	532.486475478301	429.279862952427	292.798540937876	442.023470217	1.50965052216836	0.594214610286091	0.00362848371560968	1.31005225267366	up
neg_1946	dGDP	1302.33523179563	1375.08669326553	1484.07981873122	1623.92163545358	1394.26493064123	1367.78315036777	1122.0615728052	917.951178040796	1349.72512342714	1071.31394070476	1306.46925477014	1082.420232283	1424.57857670916	1141.65688367184	0.801399727847317	-0.319406075053007	0.00654191048029787	1.17542090070644	down
neg_196	5''-Phosphoribostamycin	63.3042861330986	61.705158068711	58.9812313177617	52.8853643434873	69.2575250113894	58.6769396709794	51.8643675292595	47.9035066065408	32.1308088993106	31.0079422581429	40.7340062396091	43.4832311196863	60.8017507575712	41.1873104420915	0.677403363043173	-0.561912945620004	0.00109352907939977	1.36835129839592	down
neg_1967	ADP-ribose 1"-2" cyclic phosphate	366.057109838442	296.717106251742	313.065982467164	266.810157904902	241.740768849853	273.510553408621	103.314745719236	82.7631454805854	141.230547970496	121.135955319221	148.944944550037	101.758999705285	292.983613120121	116.524723124143	0.39771754427907	-1.33018389058649	2.51159486020622e-05	1.52046964593082	down
neg_1968	Aflatoxin M1	190.907125581127	166.391146560232	217.602340905722	237.194720490359	219.382938689762	184.61161147834	301.434029733303	225.479620130671	207.733122250289	264.146788058294	309.313012944083	232.939054238767	202.681647284257	256.840937892568	1.26721359005117	0.34165971259005	0.0266048701121466	1.10046162476282	up
neg_197	CDP-ribitol	63.7422993813598	68.3725415988617	50.9754332649473	87.5740752059574	73.1960402003196	73.3604530394658	91.1430091996364	107.085452418234	85.1718942581881	123.886586682794	72.2931304420182	88.0238860252099	69.5368071151519	94.6006598376801	1.36044008579547	0.444073421248299	0.0210708507267238	1.08839216932931	up
neg_1988	2-C-Methyl-D-erythritol 4-phosphate	103.930541937303	88.552812271108	90.9261740429597	129.304250517676	85.4845958442307	84.4497069440788	126.000698683613	125.958470858183	139.328718404785	117.957437859767	130.765489607767	142.060350822032	97.1080135928927	130.345194372691	1.34227021591791	0.424675133477241	0.00350746498997442	1.35563423872545	up
neg_2013	Doranidazole	215.92499790338	235.999140545813	303.95778011078	228.359493362875	266.843959560223	250.496320373988	124.899735239073	111.428754061861	165.496380645698	122.522757770813	230.437117255313	136.581763487915	250.26361530951	148.561084743445	0.593618391389874	-0.752392304889665	0.00129515443525145	1.35655746629985	down
neg_2017	Nadide	111.360145480209	110.550044710207	134.598673416829	149.843996289259	162.821772164563	135.908878103005	26.8427803274925	3.11542866066455	6.70043472424724e-07	29.8652955124751	6.70043472424724e-07	6.70043472424724e-07	134.180585027345	9.97058441846043	0.0743072063400862	-3.75035405913254	8.15920193740867e-07	1.57173997221735	down
neg_2021	L-Arogenate	445.432016720537	403.741930657127	454.329353096575	465.294123954269	413.342555946818	406.10745198616	505.009735068301	460.555873848854	558.541856006833	421.108035384349	612.328098503662	545.900809967311	431.374572060248	517.240734796552	1.19905244374096	0.261894760228688	0.0279769919757754	1.11869406698431	up
neg_2024	2-Hydroxy-6-oxo-(2'-aminophenyl)-hexa-2,4-dienoate	164.275083287441	146.549713672569	161.904076357285	110.461214585426	161.785272896751	148.621212561382	46.6662126844308	12.2489850096307	6.70043472424724e-07	56.6544931703417	8.44230337825158	3.01717215497508	148.932762226809	21.1715278446122	0.142154939773226	-2.81446386247401	2.17762960481263e-06	1.56127105412264	down
neg_2027	(1R,2R)-2-Amino-1-(4-nitrophenyl)propane-1,3-diol	199.682266371396	202.764476127302	218.966724956089	167.567914099365	197.672221264624	187.122438764566	162.242747784783	102.833556018378	144.075168854479	175.364022630152	155.532681086326	116.569636950957	195.62934026389	142.769635554179	0.729796641759323	-0.454433582671898	0.00390119180843742	1.27714987790141	down
neg_2029	(S)-Reticuline	525.507562005822	602.364699453999	431.276346466004	231.530604081646	223.597306565207	440.682659501435	31.2216761828644	69.2979299101428	27.2056210926226	23.3833873089591	74.4946116355769	103.86345231579	409.159863012352	54.911113074326	0.134204544575938	-2.89749456845987	0.0020386361234466	1.43337477792912	down
neg_2030	thio-m-Toluthioamide	162.277221861877	146.286981612417	146.5693914542	138.346585799279	144.723112730244	150.372593356655	126.36689767004	91.40854511759	97.3907187435493	127.773012536699	110.087657936231	98.0019623344313	148.095981135779	108.504799056423	0.732665385139271	-0.448773637893752	0.000710340665364681	1.40361669006891	down
neg_2031	Betadex	7511.89917669506	6850.58742783682	7526.562733805	7149.40940238166	6926.03727886227	6793.7035539813	269.001794010583	42.6612548811181	364.397084944114	649.705191410029	619.953011093136	31.4718692695451	7126.36659559368	329.531700934754	0.0462411940944081	-4.43467753648981	5.78725690870912e-12	1.62056948232383	down
neg_2032	N-ethylmaleimide	999.194876603766	995.852895279627	974.99651650321	910.721109168366	1005.36107824309	869.48136218617	885.917292432704	447.679656076484	575.835613467032	976.007708028611	564.732101074305	440.048394981575	959.267972997372	648.370127676785	0.67590094314403	-0.565116267472189	0.0193835701815659	1.14979509013896	down
neg_2035	Inosine	33716.3728229089	29930.4588793901	27730.1589305122	28468.3029187819	29701.1247530967	29269.0328166265	20262.3503349261	13836.3522753128	12559.5510222304	25553.8404350456	13322.5177163943	11999.0104020615	29802.575186886	16255.6036976618	0.545442922154415	-0.874499861185707	0.00100862087112338	1.41527184777109	down
neg_2037	5-formamido-1-(5-phospho-D-ribosyl)imidazole-4-carboxamide(2-)	768.495245485238	695.929691990916	696.078414647822	706.445431589142	742.556941551969	683.651085951054	498.843404853702	283.275589368681	240.871276327888	664.095737141675	279.703566898312	236.80765861197	715.52613520269	367.266205533705	0.513281328891876	-0.962178312821283	0.00411518209552337	1.34915248649664	down
neg_2038	2-Fluorocyclohexadiene-cis,cis-1,2-diol-1-carboxylate	351.882559407799	305.09343621352	235.623861747662	219.636543257278	268.305080296042	283.909466640946	185.900755012193	73.2387558126307	105.709035586986	358.866504136821	118.17563499676	53.3281411815261	277.408491260541	149.203137787819	0.537846325863502	-0.89473407189083	0.0380860304778571	1.03026961415054	down
neg_2040	Methyl 5-(1-Propynyl)-2-thiophenepropanoate	116.081202189538	112.697539827358	109.807637661846	124.7558402715	128.222754968387	128.497887361784	65.2155919004005	38.2513084388748	84.1893392537308	85.9769324287513	110.148144466798	37.9461310121767	120.010477046736	70.2879079167887	0.585681430875544	-0.771811940594355	0.00698829959065327	1.27978809133096	down
neg_2044	4-(beta-D-Glucosyloxy)benzoate	1398.74207208862	1284.17715488133	1191.25485714163	1305.68690640047	1295.1239962423	1253.49416452036	1106.89734130013	769.617163155677	691.132945627806	1366.53605442165	716.15929257456	672.1222928878	1288.07985854579	887.077514994604	0.688682079072407	-0.53808995926864	0.0171865314575956	1.16817088937259	down
neg_205	Ceftizoxime alapivoxil	132.944869577391	101.902560431758	77.2780366270016	120.116084853859	103.952479248744	106.541493336949	136.531001260714	162.970653555246	97.4881169049524	138.54659143129	136.506937536085	164.015229008557	107.12258734595	139.343088282807	1.30078157870479	0.379378731637336	0.0289558457914505	1.04474630168608	up
neg_2067	(2S,3S,4S,5R)-3,4,5-Trihydroxy-6-(5-methyl-2-propan-2-ylphenoxy)oxane-2-carboxylic acid	1308.71524270202	1474.92051206664	1406.62890118553	1018.27919238721	1366.70372302069	1204.57569330004	878.63542712273	601.533168058921	788.786168514086	818.940346567568	841.988741201501	648.923528013236	1296.63721077702	763.13456324634	0.588549022736302	-0.764765506449496	0.000112127882082243	1.48473258583663	down
neg_2068	5-(6-Hydroxy-3,7-dimethyl-2,7-octadienyloxy)-7-methoxycoumarin	534.886030179801	513.28368432265	528.424724100382	421.202515119873	439.43875553688	443.6350893573	188.932367035723	145.980859805986	207.169316688298	227.274119239749	230.118250084042	133.621620355344	480.145133102814	188.849422201524	0.393317372564276	-1.34623418432786	1.01063590322321e-06	1.56588219051126	down
neg_2078	Tert-butyl N-[2-(prop-2-enamido)ethyl]carbamate	222.811614756282	240.019019498949	260.005558854803	198.441921724279	231.732248904155	206.44344875955	167.160572144036	118.930565785993	145.791121768558	131.539960275029	176.61274565238	107.319684749306	226.575635416336	141.22577506255	0.623305214627538	-0.681989312371487	0.000166750854629985	1.43742941681878	down
neg_2079	Glutamylisoleucine	7533.35584368481	6917.48900199386	5764.02406449818	6028.80211862499	7118.0375787085	6682.37478230872	6703.06153039138	3267.60852524788	3737.91270362306	7222.20530384869	3091.27888617278	3365.23000526609	6674.01389830318	4564.54949242498	0.68392867650238	-0.54808221337486	0.0395332239340494	1.02038950650029	down
neg_2081	N��-Acetyl-L-lysine	4464.29550881562	4523.77337723978	4434.49201530818	4308.75874482517	4637.07462609191	4129.14091414928	4171.10883077652	2909.34513731932	3062.64426008818	4350.00322421676	2985.1365031882	2969.52949353743	4416.25586440499	3407.96124152107	0.771685641900694	-0.373914831892937	0.012520295922287	1.2077232308118	down
neg_2097	Glucal	161.428677962127	150.963585439439	153.069464425129	138.965910684575	145.618439884458	146.73928482828	98.9210515048765	68.7742967095108	56.1583132055462	89.2429864020542	66.0891795801422	51.0203698526199	149.464227204001	71.7010328757916	0.479720359962308	-1.05973442417572	4.56389265626289e-05	1.53686941557005	down
neg_2098	delta-(L-2-Aminoadipyl)-L-cysteinyl-D-valine	147.105665923313	134.352987191696	114.167817911641	114.957052070384	137.427547893978	133.385126530494	105.55111884452	44.4948572681182	12.9838590174482	96.9377863361987	14.0588234721795	17.1669521193535	130.232699586918	48.5322328429697	0.372657811723999	-1.42407659286291	0.00422544474184405	1.32420428740832	down
neg_2100	13-Deoxycarminomycin	293.205208105271	318.284928839017	352.094870468543	231.351201598262	279.551840706277	243.346006862874	170.869870414187	149.713143199248	211.77597154548	148.304657569218	200.7567838938	136.827968456128	286.305676096707	169.708065846343	0.592751314469295	-0.754501137895	0.000601401995004624	1.40373377417668	down
neg_2104	3-Hydrazinylpyridazine	366.92027393019	405.612436876789	369.365792285297	259.828736300572	262.26313405847	334.909082857235	177.206045569884	178.073481420521	195.232504121025	151.842602204324	203.795226119664	166.268476539864	333.149909384759	178.736389329214	0.536504391249253	-0.898338115503714	0.000982108894534833	1.45669814825147	down
neg_211	GDP-mannose	74.8843691838473	63.5594841201258	66.8354563884385	99.5154680871539	88.7101443495724	75.4840593492748	106.777875572819	120.408387930602	106.055801399257	125.424608919298	76.9816902372227	92.8276690121522	78.1648302464021	104.746005511892	1.34006566868625	0.422303700359638	0.0168973738208479	1.12420751663893	up
neg_2113	5-Fluorouridine	1206.07307113806	1230.5126900623	1732.97204221247	1493.2553839326	1675.19419214791	1071.59356240532	895.415346339353	1162.27387520966	948.820752081408	682.778240988233	989.221305019075	850.628918417011	1401.60015698311	921.523073009123	0.657479287811059	-0.604982648152284	0.00567117109294279	1.23859068027495	down
neg_2120	Isoleucylhydroxyproline	2594.70083557138	2712.80750262978	2767.24102773101	2430.65561228542	2793.61252032148	2531.2370930506	2216.46406890578	1530.44865315606	1972.75310659217	2333.01769339206	1947.27859301409	1624.58042443993	2638.37576526495	1937.42375658335	0.734324421142033	-0.445510514968174	0.00167663215444512	1.37329173746097	down
neg_2122	Zoniporide	1018.05302713092	1128.95227423359	1157.54845508394	929.962740281507	1092.06846874556	984.908301234244	736.579855638191	486.37463710739	652.467923540409	651.262512155292	713.818291869067	533.802572458076	1051.91554445163	629.050965461404	0.598005199922522	-0.741770065531173	1.60324137793597e-05	1.51356080142185	down
neg_2124	Prolyl-Tyrosine	251.216502251107	232.930816912452	242.739007019816	246.155864458509	275.173015606764	256.938159607009	185.524807123797	163.23071566687	122.386382426862	176.710162065814	115.355081279362	84.7222237026441	250.858894309276	141.321562044225	0.563350812947433	-0.827894489666928	0.000600401938410651	1.45296608682848	down
neg_2135	2-Hydroxyfelbamate	671.184743438996	732.69079538193	767.182260517222	562.21516638031	667.004574948804	639.29045777489	301.106471821692	189.715494122664	263.930999894104	254.518808274908	271.193845221924	209.82910793845	673.261333073692	248.382454545624	0.368924282955125	-1.43860334313855	1.58014698694738e-06	1.58779852624625	down
neg_2140	1'-Hydroxyversicolorone	3289.60064022698	3572.70386663301	3783.10371116829	2824.64087204911	3519.97899657314	3050.4582162257	2609.39495991409	1536.41261490201	2274.79987240665	2195.97343877701	2363.34507818999	1568.14248137249	3340.08105047937	2091.34474092704	0.626135925841347	-0.675452213687313	0.000348287077253905	1.40751460799373	down
neg_2142	Indolylmethyl-desulfoglucosinolate	404.860751360899	522.871503935886	536.046328358049	346.259327476984	480.297513823278	385.203746304027	327.046718222812	168.03982498925	260.364356674495	288.77675511015	261.029345718822	160.598644758356	445.923195209854	244.309274245648	0.547872989945442	-0.868086614135037	0.000764955228859915	1.37296886359266	down
neg_2152	3''-Deamino-3''-hydroxykanamycin B	445.281319645177	416.057490285636	325.782689932468	285.668018954435	388.222250917107	340.73313245686	344.322952678038	78.9628291094603	46.1108406532697	304.601547481483	27.673951421023	59.2797011095625	366.957483698614	143.491970408806	0.39103159571112	-1.35464291156414	0.00987288088083119	1.20753797949189	down
neg_2153	Daunorubicin	529.391100557153	632.210385520923	644.27057647871	337.371202656239	608.231160956199	443.766409582034	279.398536193799	89.1112322550484	158.442129701501	239.621533688798	128.700169156608	87.6192451848311	532.540139291876	163.815474363431	0.307611506207322	-1.70081862657534	0.000189001924821882	1.46809432608378	down
neg_2160	2-Phenylethanol glucuronide	363.079518432789	371.309719879201	366.623603562708	368.10055682543	442.130945725348	299.584835641103	218.28024255375	173.328914586664	109.268441670531	200.888115933139	74.8631330567311	105.594371058116	368.471530011096	147.037203143155	0.399046306613505	-1.32537192376479	3.40913748742009e-05	1.48979744220788	down
neg_2165	6'''-Deamino-6'''-oxoneomycin C	271.155527651276	301.12188798224	308.392074315497	254.052955358277	301.401068278627	266.729495599417	230.083860950091	156.273975944292	134.135317402025	187.390966975162	163.354572655937	227.079050665109	283.808834864222	183.052957432103	0.644986818397241	-0.632658418424735	0.000603099633729893	1.41717302395914	down
neg_2166	Asp-Phe methyl ester	5169.7125924819	4999.43341891949	4855.28994010715	4514.52270272756	4881.3331516381	4911.36595222177	4443.7535317981	3168.33282247397	3499.73146484992	4623.66477629724	3507.53855266945	3209.40494314885	4888.60962634933	3742.07101520625	0.765467341682736	-0.385587267779461	0.00534357369634044	1.29574888182526	down
neg_2168	Amygdalin	1227.2365010833	1552.96491085689	1206.02357403247	462.258216664125	571.884163488846	948.481620005375	43.4715699117674	12.7048934582621	6.70043472424724e-07	56.3066390904189	6.70043472424724e-07	3.06754335710431	994.808164355168	19.2584411929399	0.0193589496779243	-5.69085550862686	0.00226281611750377	1.44492452433376	down
neg_217	2',3' CYCLIC CMP	172.212550909686	145.987191866963	161.529575601249	128.228312654505	134.668687232775	126.297226574835	93.8041441716708	95.5675394119929	86.9098725181646	90.7714670423624	96.0623561809228	94.2217421488469	144.820590806669	92.8895202456601	0.641411001904175	-0.640678994839536	0.000874129222786841	1.46871749526244	down
neg_2184	Fagomine	471.754466535233	499.683412193474	541.504442942557	433.415935657553	493.9642541632	464.98918138304	279.960664599621	215.733649768388	265.413840079252	227.443295037782	296.952531431644	252.428224974952	484.218615479176	256.322034315273	0.529351879752951	-0.917701040962813	5.03145624504565e-07	1.57855532234833	down
neg_219	Lactodifucotetraose	49.4573027397064	54.3505215257355	58.7668388080767	41.0641690272387	50.9326383796207	62.0043344431403	29.2457047720151	29.6622397661557	23.0124935139829	38.8428157431938	23.2199992108608	27.7216120135	52.7626341539197	28.6174775032847	0.54238151605171	-0.882620081521732	0.00011649064078198	1.49243956140138	down
neg_2191	N-Acetylneuraminate	175.133125073806	188.252553831722	184.248385652289	132.335083289264	131.213496493921	143.388822904145	84.349406385174	55.6355839417949	45.0381796556279	83.8040138815593	104.473757311663	70.5567738613457	159.095244540858	73.9762858395275	0.464981125319113	-1.10475593987353	0.000132583707735144	1.45016830129977	down
neg_2197	L-Alanine	1050.75958826009	1086.19401173486	1228.7846200791	914.264732782724	1074.12217289109	1069.41665391206	571.971601393587	524.479328258764	633.439889431492	492.687772625242	692.498125115464	560.603107815461	1070.59029660999	579.279970773335	0.541084645179037	-0.886073793575077	4.05246009049943e-06	1.5642116295304	down
neg_2201	S-(Hydroxymethyl)glutathione	882.442227221926	939.367592112368	897.726085955317	551.050767753461	690.094242612309	814.846134167602	313.77707364263	213.341344512084	240.700105163469	220.738609093213	254.834794843275	218.766325838588	795.921174970497	243.69304218221	0.306177357564639	-1.70756049832348	0.000162771754245417	1.54934427526367	down
neg_2202	15-keto-Prostaglandin E2	167.999688865349	198.346652395554	210.679689896998	213.961816828106	241.220277299245	184.580314505835	155.508968189746	104.770940376018	150.955555379193	176.332976424679	159.7406794455	114.078598598444	202.798073298515	143.564619735597	0.707919051697659	-0.498343692758504	0.00331189813115364	1.25128434830502	down
neg_2208	Xylobiose	569.883076518682	559.345009022936	626.679323228479	537.721739578467	555.784432571566	503.938461940821	444.392471371125	321.256215755901	381.753486225581	450.332435565632	366.680998359401	334.4783341927	558.892007143492	383.148990245057	0.685551028370112	-0.544664039186905	0.000117090635825497	1.4458998235802	down
neg_2209	trp-asn	509.804427038736	530.624816634464	529.703609713131	518.623956513206	536.460812650552	498.969474447	374.61767918329	270.886863357072	235.89956370305	390.148000843328	196.104584456635	226.363339711563	520.697849499515	282.336671875823	0.542227459067096	-0.883029920006035	0.000677144282453139	1.48048426283107	down
neg_221	Nicotinamide hypoxanthine dinucleotide	135.153767180112	97.2522080223583	71.2973776432859	56.1410894150371	53.2996256578813	63.4656381766662	9.7356578541665	27.4440362671065	18.3675713449526	11.5535486031847	12.4488865889035	18.6344938142511	79.4349510158901	16.3640324120942	0.206005444742085	-2.27924562641771	0.003930715607327	1.35668625476629	down
neg_2214	Topotecan	593.005378455915	821.049487702402	603.651335164351	207.477781027764	243.875050215407	462.953306486914	12.8350035589221	0.230365637858937	0.0750764416532169	37.8047577633332	6.70043472424724e-07	0.339214885693945	488.668723175459	8.54740315958415	0.0174912016141356	-5.83722678655251	0.0039720232862008	1.40007459727848	down
neg_2222	Colchicine	7391.88125424177	9331.94508848273	6959.13704696528	3136.39286311338	3662.43900619193	6141.70133680049	543.002936844243	335.485935582023	293.661669673173	782.681545298973	211.4598965577	304.793957145711	6103.91609929926	411.847656850304	0.0674726929646992	-3.8895524460602	0.00186502341259748	1.45701425632897	down
neg_2225	CDP-DG(TXB2/i-12:0)	132.077389795193	116.977704063938	107.285003080668	75.2224778951367	138.380400864216	102.196421988461	102.998381157824	66.3307692987031	75.7767278812864	84.4194629776214	54.662637324508	66.7224669004321	112.023232947935	75.1517409233958	0.670858525912422	-0.575919539317784	0.0107843643076399	1.17092902347544	down
neg_2231	5-(N-Methyl-4,5-dihydro-1H-pyrrol-2-yl)pyridin-2-ol	6277.2354197732	5951.59059779243	5837.17239942748	5941.18261197815	5635.7683364273	6008.28994165559	5484.61383535921	4402.68141369551	4445.05374079753	5166.58716310317	4394.03407235141	4539.02382448036	5941.87321784236	4738.66567496453	0.797503666139356	-0.326436943898368	0.000728669404100977	1.40235703219018	down
neg_2232	10-Hydroxycarbazepine	463.101586888143	434.314542341771	438.818579597027	443.694197485148	427.149293974078	418.227706475541	424.254710726787	306.673878400995	339.569829438192	404.637444487802	325.78204219598	328.127266787558	437.550984460285	354.840862006219	0.81097032027916	-0.302278978927671	0.00676362211976822	1.2456889121759	down
neg_2237	Aminoglutethimide	443.385614389255	488.524247394837	427.47504380122	314.37201879903	436.978733415333	390.798576900046	296.101857853145	161.993879410616	140.44340572295	291.854447843761	148.839105188568	128.406964810119	416.922372449954	194.606610138193	0.466769410800936	-1.09921807611245	0.000303457681624245	1.42652634844799	down
neg_224	Neocarzinostatin chromophore	78.4789476691534	70.6322932888718	63.5323431985544	93.4325580452842	71.5292135563661	67.0536212853836	63.1638034847993	55.6407170458853	39.1775783014028	68.1774310502601	34.6585989285538	65.2895561071906	74.1098295072689	54.351280819682	0.733388285751636	-0.44735087250153	0.0228854825244524	1.01859404743385	down
neg_2249	3',4'-Anhydrovinblastine	282.869389762161	414.98532250402	530.888210912754	316.123808555543	445.616993740164	356.265563714374	104.186414019923	117.715344757164	213.736558494752	240.294692882238	197.543922077156	167.287346237069	391.124881531503	173.46071307805	0.443491890362079	-1.17302037106312	0.000971449561332104	1.41381577076467	down
neg_2253	Mitoflaxone	663.387581234167	627.583080794179	633.177734539162	688.780996480379	684.245870079827	635.481074222389	616.765294746629	458.423572741446	412.538055438974	616.012303807929	441.194270860381	472.222231700236	655.442722891684	502.859288215933	0.767205540092682	-0.38231495660199	0.00763483381406384	1.24745145411645	down
neg_2264	Carboquone	487.079288133127	556.59963201432	440.251674914612	413.219013272243	531.95750505162	518.304452363349	402.113848369397	186.861105787145	147.647087366376	437.442464615048	130.445158732849	182.796885760905	491.235260958212	247.884425105287	0.504614478654808	-0.98674649344073	0.00527679816795797	1.29433633379375	down
neg_2269	Gingerglycolipid B	6.75953208008705	12.7977191586161	42.1496067427073	42.2736995682425	56.1776185913942	9.2692599173723	11.945006611748	359.785695848287	326.341006077339	42.121454798314	201.754032044772	391.133982533347	28.2379060097366	222.180196318968	7.86815411321076	2.97602521590158	0.0339633613089884	1.06855001641455	up
neg_2273	1-hydroxyhexanoylglycine	172.545624765962	159.599582787912	132.031253554917	125.613084635599	169.402177067004	156.962481992545	150.763764992377	50.4237917436162	24.796609383052	141.715186931386	19.2618554106007	20.0268866616096	152.692367467323	67.8313491871069	0.44423536233154	-1.1706038550197	0.0185621738381011	1.15180857980604	down
neg_2275	Aspartyl-Isoleucine	3248.11065308371	2970.7468084156	2442.26574098336	2263.71424799422	2627.53692464372	2784.57374335198	2565.26517473038	967.255914094306	665.830114971907	2630.31865024551	664.381590869758	661.351899648547	2722.8246864121	1359.0672240934	0.499138718286069	-1.00248727657638	0.0163462555427108	1.15610220824285	down
neg_2276	2-Hydroxyestrone	1598.84316371364	1523.48702850288	1371.72481439724	1327.06111370834	1544.50926962395	1482.03701338103	1258.3144981521	860.315303518691	791.01118852905	1426.946666278	654.277276734629	822.996110996585	1474.61040055451	968.976840701509	0.657107016427617	-0.605799747937033	0.00779528419405878	1.26145322581217	down
neg_2277	Amperozide	221.452333149867	268.098583995309	250.947933171705	179.368412886168	257.724431027619	214.092120302073	79.6204508366036	46.515085170524	38.824525383126	93.3760872427582	39.2744591126003	36.1101720273115	231.947302422123	55.6201299621539	0.239796407982923	-2.06011804674422	2.07413473379108e-06	1.575148874821	down
neg_2283	5''-Phosphoribosylparomamine	1603.88666168668	1935.31638737413	1535.20675260771	630.622166664396	890.677003817616	1190.05588797873	40.1981438185152	2.89924920167884	0.30682978518058	119.644471968886	0.46795806790772	3.94853136370819	1297.62747668821	27.9108640343128	0.0215091499954567	-5.53890567670922	0.00131001687123769	1.47942855377394	down
neg_2299	Phorbol	199.176478689047	336.249395934088	466.327203755056	243.07837657388	376.790657004657	258.231969658207	78.9597571446342	180.276621719844	242.268422483835	197.880749484043	143.448264231419	193.853283268699	313.309013602489	172.781183055412	0.551472110772493	-0.858640167670173	0.0165937172577845	1.17613242872014	down
neg_23	Ser Gln Val Lys	763.966506992294	711.282168765767	790.981579532652	668.880799340814	610.497014578704	706.95135155263	571.229008875801	355.630729966667	476.960023626143	531.999516684066	420.663013243311	388.095285891268	708.759903460477	457.429596381209	0.645394292408243	-0.63174727558549	0.000222375257449455	1.41302312652698	down
neg_2301	L-alpha-Amino-1H-pyrrole-1-hexanoic acid	1423.95831335598	1323.73302122069	1227.66830017751	1140.27546773324	1324.25469091737	1350.67010494016	1091.41857035895	579.350153538382	549.61637226648	1108.25445824368	512.072170886078	489.414314375499	1298.42664972416	721.687673278178	0.555817052454596	-0.847317997818678	0.00371500585059076	1.33193528368492	down
neg_2302	Gamma-Glu-Leu	11829.3003156306	10712.61417699	9970.05700607993	9634.85482930837	10469.2411913461	10864.3156762786	8956.16690822159	5179.79949201866	4759.74064832497	9314.27315859699	4586.35216792676	4645.5787181163	10580.0638659389	6240.31851553421	0.589818605502379	-0.761656762751103	0.00403282161216162	1.32011663608168	down
neg_2303	Isoniazid	1277.42159102146	1321.19007693893	1418.31774100913	1091.33986224875	1278.34952986228	1252.3978583318	982.034650646857	722.401342679855	867.511953924411	886.102864573358	1030.55120162417	798.466981799334	1273.16944323539	881.178165874664	0.692113819222212	-0.530918784012792	0.000109446510188133	1.4588326354171	down
neg_2306	3-Hydroxy-6,7,8-trimethoxy-2-naphthoate	416.236817131577	403.136179721529	357.522617588676	372.290447829694	394.89480272264	412.448045970396	337.846965095463	175.555705219007	160.06365197964	343.368085261234	143.248765408803	152.284205096626	392.754818494085	218.727896343462	0.556906971077062	-0.844491743219647	0.00562568207966788	1.30797068781464	down
neg_2308	Mycobactins	1293.01363494813	1361.3301148849	1259.06745390853	1030.54907014513	1315.11528356496	1156.02946751129	797.360581764717	365.261992509024	270.899116213707	857.345639683394	270.699753128681	284.544101432266	1235.85083749382	474.351864121965	0.383826146109915	-1.38147510409842	0.000489321931665091	1.4525952990431	down
neg_2324	NCGC00380110-01_C16H26O3_1-Propanone, 3-hydroxy-1-[(1R,2R,4aR,6S,8aS)-1,2,4a,5,6,7,8,8a-octahydro-2-hydroxy-1,2,6-trimethyl-1-naphthalenyl]-	170.819194750387	176.980674365213	149.290860263465	125.616728762636	165.757537070839	142.238018681124	118.50959093599	59.8595961019816	66.3327287999236	130.342001437258	33.9470072702274	46.3961908860472	155.117168982277	75.8978525719046	0.489293693727586	-1.031227406203	0.00278897069812838	1.32596099107616	down
neg_2328	asn-leu	419.322510954639	378.593424455095	407.196156325686	391.987248646998	406.201847990037	373.212655696254	340.117354230512	289.925738974658	286.88871622115	323.780592943274	317.807591553514	287.380228101528	396.085640678118	307.650037004106	0.776726054692096	-0.364522233994971	2.78620094747808e-05	1.47986387217856	down
neg_2329	Tryptophyl-Aspartate	1407.68854692439	1453.98151148682	1428.07140790449	1258.77258779475	1309.83300789172	1393.77853718267	961.765799928689	909.012569718719	1064.84043568587	1041.93750458758	1032.96807979167	953.348437296667	1375.35426653081	993.978804501533	0.72270747158748	-0.468516285457008	3.00629610655277e-06	1.5621223893221	down
neg_2333	pro-glu-val	56.3729964302321	54.5247749093567	49.3088824521465	60.4005124604953	68.4518074595114	52.7907929093604	51.4190014059166	26.0894070152636	33.9644141813011	61.5316216093194	26.4496207154127	27.8127346194562	56.9749611035171	37.8777999244449	0.664814844816221	-0.588975498122613	0.0252790372608454	1.06968942615869	down
neg_2334	O-Demethylencainide	748.963111592322	712.709149508606	648.833405308026	627.464413288284	689.341414450992	707.024910501158	608.55552203896	394.619571052509	340.49165431067	679.326815462148	331.400714889843	343.857508259302	689.056067441565	449.708631002239	0.652644468645327	-0.615630804502615	0.0110724906235819	1.22875611205095	down
neg_2336	6'''-Deamino-6'''-hydroxyparomomycin II	452.360701981532	559.525496481212	584.310560816206	557.255951993375	727.53487644608	564.518711642571	363.77006273237	346.930617313067	239.188054367036	525.700265213068	153.283606374642	350.449858925269	574.251049893496	329.887077487575	0.574464909639709	-0.799709324269953	0.0037380531198753	1.28630413277987	down
neg_2341	Valsartan	512.719472984713	578.80288526423	559.457125482428	475.810843260367	686.336850328672	551.642754658041	429.679183223836	254.160421436117	261.13349872872	587.901858785002	221.007634240002	241.806867648682	560.794988663075	332.61491067706	0.593113200726004	-0.753620613151343	0.0102484774459972	1.21588884304817	down
neg_2347	lpc(0-0_20-5)	624.11318205829	698.709506622671	744.201291618053	550.532664171472	670.28377803895	615.523039090222	396.212771210437	356.59168213098	420.542321159139	368.943167810753	380.306266468244	367.554917659593	650.560576933276	381.691854406524	0.586712241626765	-0.769275001037314	8.56640803526569e-05	1.55763201730816	down
neg_2352	Aspartylglycosamine	139.549840265282	176.238153143175	178.242416194855	85.7454305482879	122.773719943297	157.883038579131	28.1296414835891	15.377641644495	4.25295018211738	20.9012986631597	9.72953637277069	9.52748599868988	143.405433112338	14.6530923908036	0.102179478648658	-3.2908226150952	0.00018976720068395	1.55431541751027	down
neg_2362	4-Hydroxypropranolol glucuronide	537.52344261882	805.558877667711	769.409383368227	508.154537783794	625.996267237571	570.165472060293	131.011715673368	113.411228537969	216.225441195953	91.3896080173024	206.192509415636	133.791158895912	636.134663456069	148.670276956023	0.233708812766639	-2.09721595813501	6.30471925010927e-05	1.55299705449301	down
neg_2364	5-Hydroxypropafenone	621.566239223281	588.09601921736	622.713998802376	556.644833108502	596.226564123193	542.575741679944	432.845590134186	331.93324171995	426.550506483302	503.146046732854	431.746306626032	344.958274487082	587.970566025776	411.863327697234	0.700482900838235	-0.513578260757993	0.000406673493203242	1.43534038464065	down
neg_2377	Pralatrexate	2900.67466200136	3444.0692532673	2617.60575789478	1156.42770837168	1369.65618645109	2206.47763521343	117.389860869686	153.388539839452	11.1111719030422	332.952290863225	6.70043472424724e-07	23.9493697578685	2282.48520053327	106.465205650553	0.0466444232040053	-4.42215158665851	0.00168744385023967	1.45699810409129	down
neg_2382	Paromomycin	287.006638828674	372.562720491752	294.319742460413	290.569696020575	388.185030938741	318.486302240417	193.224332152777	94.108759371535	85.6052908341773	300.836365691805	38.0712719759774	101.45285896184	325.188355163429	135.549813164685	0.416834769795378	-1.26245247149552	0.00303177919730356	1.33764144178715	down
neg_2387	Celogentin C	211.606042700217	211.485732129581	239.415663267944	307.042992792594	336.799745622903	278.538468982427	223.753674869004	190.058563529895	130.799723641387	212.899736304612	95.9562131472816	217.473708335384	264.148107582611	178.490269971261	0.675720419141896	-0.565501643275583	0.0177934940974466	1.08165451112542	down
neg_2391	2-(Furan-2-yl)-7-phenethyl-7H-pyrazolo[4,3-e][1,2,4]triazolo[1,5-c]pyrimidin-5-amine	965.692057833651	1107.82050788157	822.220136290182	477.858888711893	484.707565250611	776.048067913295	69.4691585764602	34.198136962213	13.3989709783389	47.2536196979182	1.17792238851847	7.79453339646709	772.3912039802	28.882056999986	0.0373930423484294	-4.74108633418624	0.000765560492343954	1.50208465541739	down
neg_2395	lpc(20-2_0-0)	150.180150479321	211.367113904738	237.805562298298	345.314455504969	397.723598773517	209.994337816215	291.277451003198	689.034299981682	656.720357211195	434.112703362215	470.042883770389	704.269834541589	258.730869796176	540.909588311711	2.09062640549166	1.06393527565313	0.00725130832639719	1.2030325645798	up
neg_2396	2'''-N-Acetyl-6'''-deamino-6'''-hydroxyneomycin C	1085.736296981	1261.63191858887	1277.90784432739	1210.1882594535	1669.35752790673	1235.30117779877	1002.14905565451	910.720634802049	913.727271741404	1369.81136240548	581.051420161849	827.459453112812	1290.02050417604	934.153199646351	0.724138257200035	-0.465662922531562	0.0241803552028372	1.07970261454036	down
neg_240	NADP+	372.333951617346	320.754180186703	331.900244565985	354.121947389763	317.718520153315	339.980342709679	401.345870383741	359.039857045745	433.717761433276	383.765441819744	431.392955093913	371.794938577503	339.468197770465	396.842804058987	1.16901319966154	0.22529121984282	0.00469158852340761	1.28950098304538	up
neg_2402	7-(alpha-D-Glucopyranosyloxy)-4-methyl-2H-1-benzopyran-2-one	223.203569320972	190.747979817008	163.267083437778	157.040609154655	180.066020748174	188.400984408896	178.221815410924	38.9583756376952	41.2210670607854	147.178964288797	49.7467535588203	54.8923591300993	183.787707814581	85.0365558478535	0.462689027786587	-1.11188520766682	0.00900521943053821	1.21873497448882	down
neg_2415	CDP-DG(20:2(11Z,14Z)/22:6(4Z,7Z,10Z,13E,15E,19Z)-OH(17))	369.613269354714	384.451628626455	447.198104499321	397.612056636671	517.20815680618	349.26846050571	268.885753541035	147.869000788841	174.182067956989	225.963323799686	155.389922819692	155.391277049126	410.891946071509	187.946890992561	0.457411961440229	-1.12843400179876	5.13440535802977e-05	1.47846821991359	down
neg_2418	Thebaine	1391.51150863745	1463.34854568435	1516.97638210084	1236.87153974415	1322.45244825806	1375.3353064032	922.181228899681	767.495069029543	1008.80083197179	921.880958250028	1082.73655927733	850.035307311588	1384.41595513801	925.521659123327	0.668528599145669	-0.58093881585058	2.18352548127523e-05	1.51141187077471	down
neg_2429	Allysine	147.187608580893	117.293555603814	139.125795573914	149.02725718633	120.49299034948	116.20383604869	184.076386472587	249.490075673523	268.997197202838	194.430102085427	319.798108378317	207.149832289643	131.55517389052	237.323617017056	1.80398543058866	0.851187687095307	0.00327892526140695	1.36671781677238	up
neg_2430	(S)-Coclaurine	262.269206161806	283.866587498087	212.260568398047	138.223727468829	175.851400454897	223.728765604235	106.1067536007	30.3359398022614	6.70043472424724e-07	118.641271811868	6.70043472424724e-07	10.86163789427	216.033375930983	44.3242674081977	0.205173238705292	-2.28508552624723	0.000255835680554079	1.42324825212907	down
neg_2450	Dehypoxanthine futalosine	1256.84878252729	1237.51934906789	1235.79937749881	994.524433701025	1034.11828782339	1146.2208058337	962.138351812259	824.446053555071	879.87833599112	717.040918715515	1065.83332414762	895.960775915388	1150.83850607535	890.882960022829	0.774116398886377	-0.36937758346551	0.00306122650111114	1.26512248791974	down
neg_2453	Hydroxylansoprazole	97.7525272826794	173.76285884036	203.989973259226	131.640039071785	211.035193630047	131.289256556324	409.558132375895	600.149658139737	704.531555886958	583.07908810394	233.473488228977	488.568596394179	158.244974773404	503.226753188281	3.18004886985428	1.66904893650167	0.0030512712771264	1.35033948730248	up
neg_2461	Mithramycin	293.980488465764	319.082787556802	317.651225178114	288.109432278648	373.515228214549	311.569100386154	277.828609740789	153.145219681266	132.021970396034	296.622899521302	80.2605555484421	164.608623694664	317.318043680005	184.081313097083	0.580116122494178	-0.785586379857326	0.0104851661583094	1.2295948741852	down
neg_2463	5'-Azacytidine	108.429671258958	107.289585967515	99.7446178910656	114.951768026736	98.34507284715	103.503608257257	95.4030684271457	63.8453705015133	68.3729479649325	92.8754699396235	77.7014618283628	66.2611944819875	105.37738737478	77.4099188572609	0.734597059063045	-0.444974974591891	0.00278039237644973	1.2965465232118	down
neg_2466	7,8-Dihydro-7,8-dihydroxykynurenate	125.363190540096	128.477959218029	122.236892036743	88.8401777430422	127.117148236125	111.4545976787	115.662120192941	71.1639947134345	90.6862622916396	109.315560423301	92.8713536957169	66.0370019636913	117.248327575456	90.9560488801207	0.775755618531833	-0.366325854150244	0.0288537824300773	1.03996062341382	down
neg_2468	Erythromycin C	110.600783180923	170.212812271334	193.092706007909	306.989904521188	243.952147796756	174.589894696959	294.512595427164	409.25898384656	402.050492941516	543.117639804592	338.263890654198	461.097643664692	199.906374745845	408.05020772312	2.04120658104027	1.02942219822587	0.00118321610826322	1.33651319807286	up
neg_2473	Serotonin	3594.86868616024	3394.83074368144	3425.83551320236	3478.66687022553	3481.70722016399	3432.12434556869	3260.74554301011	2778.32257361371	2813.91926356274	3344.93790100351	2825.37066604819	2855.44631368016	3468.00556316704	2979.79037681974	0.859223067133301	-0.218895369729648	0.00426233574921469	1.31621394621942	down
neg_2475	2-Propenoic acid, 2-(((2-methoxyphenyl)acetyl)amino)-	1687.3318670537	2364.96260853145	2309.73215550805	1814.82901998399	2493.0804664136	2097.93123845235	4025.06536096013	5523.49268513875	6182.23841423817	5762.65392053766	2760.40469299334	4789.29974336224	2127.97789265719	4840.52580287172	2.27470680949011	1.18568060607922	0.0027802083892544	1.3580014909386	up
neg_2476	Biopterin	697.447170615854	997.702707593966	1001.86088239352	796.082844349725	1074.19994169339	903.774891638175	1628.60444958125	2179.77290560911	2437.90849739259	2259.65674006855	1110.78547208044	1941.46096068836	911.844739714105	1926.36483757005	2.11260179904534	1.07902086160281	0.0029518899929392	1.34339011496162	up
neg_2484	Pantoprazole	392.825644397267	571.318276560031	590.114330190799	433.479329587784	582.8947653053	475.384107119243	1007.29254851171	1478.63394251557	1613.89027309271	1467.10368717161	695.494145444533	1301.3101075604	507.669408860071	1260.62078404942	2.48315293781447	1.3121731200857	0.0025485184236085	1.36668182746094	up
neg_2485	4-Hydroxy-5-[[4-[(6-methoxy-1-methylbenzimidazol-2-yl)methoxy]phenyl]methyl]-3H-1,3-thiazol-2-one	198.70200257821	216.826516882455	204.7433544099	171.500773420863	156.870844848634	187.341520865137	107.998213360327	120.494065576647	103.899371757218	100.146347124608	96.6602221439788	107.26577926824	189.330835500866	106.07733320517	0.560274996540034	-0.835792984208584	9.70497462339795e-05	1.5376475896893	down
neg_2486	4-Hydroxynonenal glutathione	574.820250775467	659.1332383347	527.830985350851	438.783256580446	519.215119158273	527.350659319052	290.073058698327	187.922754183474	114.485544908302	400.208930399013	78.8134040070338	129.276803790925	541.188918253132	200.130082664512	0.369797081785228	-1.43519425497649	0.000358997341017323	1.44413771291075	down
neg_2507	arg-phe	138.430752135933	155.154033693287	170.732190124668	147.106934217813	180.503476144705	156.978511245121	132.036826676594	117.078204611443	89.8987929791718	155.080306826584	105.030907780019	92.7800851859439	158.150982926921	115.317520676626	0.72916094824344	-0.455690798025123	0.00679480275993372	1.23973744521704	down
neg_2508	Cefadroxil	1465.93909551381	2072.21522273637	2089.23120443836	1486.48708709971	2139.46663017219	1740.0218616804	3315.45563377813	4513.14539290142	4994.35307559185	4989.25161838351	2282.67156757348	3992.62981199142	1832.22685027347	4014.5845167033	2.19109577839889	1.13165254959558	0.00313056260109199	1.33678770709746	up
neg_2513	4,5-diaminofluorescein(daf-2)	6.70043472424724e-07	7.88718072289614	2.36144697105223	6.70043472424724e-07	30.8476756052799	0.573407166464477	268.089434199386	563.666483992045	551.609346906227	1204.46193559519	6.70043472424724e-07	254.576007143202	6.94495196762995	473.733868084349	68.2126917928874	6.09196828990102	0.0401785080604756	1.05136829246617	up
neg_2521	2-Oxobutanoate	137.102028858711	144.197430053141	138.253606327026	132.44253168081	137.212001309729	131.948565453519	188.657222990779	241.838500924112	278.241968766965	230.879294098673	191.529562067108	220.958784417142	136.859360613823	225.350888877463	1.64658732779951	0.71947902820554	0.00119854197793936	1.44663461464213	up
neg_2525	Threonate	1321.1135637714	1312.50386410981	1354.14449311128	1188.51687561065	1240.42701307154	1252.2304535623	1370.54264137109	1527.79476723255	1843.59718739271	1487.36101087598	1608.36966201034	1566.49057740829	1278.15604387283	1567.35930771516	1.22626600658715	0.294271968226924	0.00490137118553902	1.27968889013561	up
neg_2527	val-pro-ala	1100.30052174557	1160.76725913895	1048.93523543375	1067.16573043251	1117.87196173984	1119.39275199886	934.762628165842	745.718747751224	691.19630320362	1162.49248232829	607.566128297101	638.318444352643	1102.40557674825	796.675789016453	0.722670318274694	-0.468590454162929	0.0163384809646305	1.20272435496518	down
neg_2530	his-phe-ala	893.964854096584	883.313993725905	741.262703433378	696.418986196875	818.469404000477	831.129174028658	687.467715468917	385.193203968491	265.665195583224	862.219691239529	198.069024035964	283.468957802703	810.759852580313	447.013964683138	0.551351874738836	-0.858954749022154	0.0191096283567814	1.16067185315853	down
neg_2536	Biochanin A 7-(6-methylmalonylglucoside)	103.874981457482	209.526157561775	248.837515169324	149.976676970677	264.353766689791	181.338472553928	425.189354948599	709.222072004643	768.115492759872	627.087950931785	285.772272155474	633.316283579884	192.984595067163	574.78390439671	2.97839267531521	1.57453397332348	0.00274260676249485	1.33714802702176	up
neg_2537	Calicheamicin T0	87.246284832696	166.614935561011	169.75334897628	109.205090592621	183.047761502477	148.274000115472	394.074073511036	644.940235921828	685.251239255612	571.130598722774	234.751026529268	574.929619136445	144.023570263426	517.512798846161	3.59325072902723	1.84528960689691	0.00255873757154931	1.37041023125721	up
neg_2539	UDP-2-acetamido-4-(D-alanylamino)-2,4,6-trideoxy-alpha-D-glucose	396.617744914856	364.283318429963	409.213505245899	284.553077309006	323.489562294626	317.12050034146	260.660087425213	201.070299287699	285.842172289544	199.064541049166	322.931901277977	222.672459911108	349.212951422635	248.706910206784	0.71219268699398	-0.489660473131468	0.00549651843409585	1.21129107660861	down
neg_2546	Glaucoside H	472.924224369041	560.352085963496	584.252474886955	485.262538083881	656.415621784525	547.707986896096	416.679484316518	389.002629009407	224.656715301592	558.28579108922	181.197491042966	336.555517521064	551.152488663999	351.062938046794	0.636961540167905	-0.650721829916186	0.0140350556504769	1.18834643075202	down
neg_2549	N-Acetyl-6-O-L-fucosyl-D-glucosamine	223.911264188365	279.649195654083	235.888387798065	200.961553520816	285.236143691041	240.638466651936	152.278694100343	127.224014927419	162.480593740189	167.116136483389	200.405604242922	137.154918228187	244.380835250718	157.776660287075	0.645617976242724	-0.631247346080872	0.000538619867684664	1.41710134826829	down
neg_2568	Prolylhydroxyproline	387.717054169441	360.159299245547	315.286262262373	279.391454410976	269.148101916887	304.066951423288	224.314816331613	319.584083470336	216.161492668012	276.190249897168	184.486491097254	204.194479912763	319.294853904752	237.488602229524	0.743790885838608	-0.427031025125151	0.0153278333115393	1.1191542615246	down
neg_2575	3-Deoxyarabinohexonic acid	1590.83117877313	1410.96105005039	1390.30040890212	1528.9439130286	1277.9757779388	1335.32012428658	1587.20394634449	1821.17298870779	2088.58926166346	1316.96860772287	2139.41727036337	1680.07526319901	1422.38874216327	1772.23788966683	1.24595888390644	0.317256460847465	0.0401044537679712	1.0516254528826	up
neg_2581	2'-Deoxy-5-hydroxymethylcytidine-5'-diphosphate	318.32124724687	305.468381040023	283.874942062447	340.533553795403	277.926062493648	316.064075222261	381.608417901484	442.971380070303	538.168743659986	312.877594140423	571.954051239901	456.657508883284	307.031376976775	450.70628264923	1.46794860866394	0.553801461829978	0.0134918885134888	1.22781374197803	up
neg_2595	Coumarin	8442.0496027289	8248.23050418803	8667.96539539589	8652.45828795341	7107.81189578956	8009.675553121	9085.49676349879	8994.99428661566	11562.1041338541	8195.74993747244	12714.0535251526	10334.4302471337	8188.03187319613	10147.8048156212	1.23934603245018	0.309579052370313	0.0380224077030518	1.0604207306252	up
neg_2604	Hippurate	36682.666079176	35814.6203313805	37539.3530384072	37807.3386645074	30844.6745290943	33840.6860658578	39839.4444302066	39967.9158792024	51386.835438947	35793.1496273284	57642.1279805859	46135.3949297801	35421.5564514039	45127.4780476751	1.27401171965967	0.34937854903622	0.0331324605752474	1.08664227517363	up
neg_2616	Thiamin triphosphate	1820.31826771089	1726.87989082064	1696.32599197031	1941.77255494573	1462.02293545435	1678.59606350548	1966.14602039421	2207.09625829672	2726.66982828614	1581.39895348827	3132.96132568585	2462.3379317976	1720.98595073457	2346.10171965813	1.36323118655138	0.447030245494729	0.0384419317267248	1.06674097976568	up
neg_2630	AI-2	211.955616670438	201.657631448011	244.832532742528	259.787601537928	220.807790376318	197.023232461711	337.065610683848	320.308324405589	386.134384949662	307.045435930869	388.514418636567	342.614122465808	222.677400872822	346.947049512057	1.55807032124562	0.639760348818606	4.21837674468914e-05	1.51649373938857	up
neg_2633	N-Acetyl-L-glutamate 5-phosphate	3909.18272806281	3663.28953372882	3820.62356880358	4043.29546486335	3094.30821552421	3573.48951898542	4142.28407603626	4630.00700765399	5674.26903114069	3562.38637093861	6490.74879487558	5499.33656759687	3684.0315049947	4999.83864137367	1.35716500648679	0.440596136798113	0.0297405868128526	1.10284655314028	up
neg_2640	N-(1-Deoxy-1-fructosyl)tyrosine	1625.68301146133	1479.20258982753	1440.61326086743	1631.45811207891	1227.20537201978	1324.40815872811	1731.84937489673	1712.43234308185	2079.13053830091	1388.30892715665	2262.25898493465	1797.62994043607	1454.76175083051	1828.60168480114	1.25697674121361	0.329957954733574	0.0308344882274213	1.08521292303255	up
neg_2641	Isopenicillin N	567.216899494564	519.380477778213	512.880825019982	595.371376212635	426.473785985384	445.57175468441	621.030760878999	604.946641460981	724.316779571242	475.341684483115	801.665662193892	633.19110177306	511.149186529198	643.415438393548	1.25876252051278	0.332006128334825	0.0362631372318002	1.0585182350306	up
neg_2642	4-Demethylpremithramycinone	6997.8595403503	6647.31797675051	7102.69724342942	7555.6835377864	5853.44002982405	6391.08887008815	7883.39173944192	8054.04640460599	10722.1342531094	6932.26050414571	11973.1826122827	9495.50300227716	6758.01453303814	9176.75308597715	1.35790668118786	0.441384337304686	0.025533704058006	1.13273041054417	up
neg_2644	Sulfasalazine	9957.89627811879	9406.3745508611	10168.711674148	10762.5130087945	8300.09654033985	9143.61496409419	11222.2868643247	11609.2541299351	15421.4819647921	9924.69370077796	17117.1911563598	13836.5626214077	9623.20116939274	13188.5784062662	1.37049804676363	0.454700272033493	0.0232622629530246	1.1452067769661	up
neg_2646	CDP-ethanolamine	2571.46509778371	2506.90921225383	2627.42910252209	2744.97461853528	2147.87363906103	2415.97668021561	2808.0077563239	3185.27576629301	3902.07405312439	2438.64869886472	4561.58181481199	3681.74462168255	2502.43805839526	3429.55545185009	1.37048565112112	0.454687223337148	0.031460160944371	1.09844166069812	up
neg_2648	2,5-Diaminopyrimidine nucleoside triphosphate	42.6636763160336	49.8802433373325	47.8335854013865	47.6388969225509	41.5341167310347	55.0425394391516	64.2139886550406	62.3397678315562	87.01793548783	48.5912336517386	132.349071643078	76.337173756706	47.432176357915	78.4748618376582	1.65446470862944	0.726364517864829	0.0489829327312749	1.02131106911968	up
neg_2650	ADP-D-glycero-beta-D-manno-heptose	3500.72241180391	3538.76572130764	3527.93204019336	3773.04148433371	3017.71373425179	3208.90425879362	3989.76618976752	4279.58680730084	5537.5357232123	3373.77253414432	6002.22526869115	5270.66218403568	3427.84660844734	4742.25811785864	1.38345108738885	0.468271637638519	0.0235589535653006	1.14669342736592	up
neg_2651	UDP-N-acetyl-2-amino-2-deoxy-D-glucuronate	2700.50093747092	2706.81755744776	2815.32710434424	2924.33952251793	2271.92491912128	2481.62861588992	3066.58759941952	3351.20180571354	4340.58285973709	2537.74353096014	4833.77332008031	4379.89680695134	2650.08977613201	3751.63098714366	1.41566184698068	0.501476696250779	0.0286310866283774	1.11380425581253	up
neg_2652	UDP-2-acetamido-4-dehydro-2,6-dideoxyglucose	1168.42092266846	1081.1390620395	1155.490020175	1250.23777530485	942.345918673668	1013.30825919252	1286.82106494851	1386.18083521365	1867.28465395406	1136.42319195254	2033.6000290196	1681.71199888358	1101.82365967567	1565.33696232866	1.42067829873015	0.506579904777409	0.0216932454426535	1.15418971154301	up
neg_2684	2'-Deoxy-5-hydroxymethylcytidine-5'-triphosphate	2368.0733757118	2224.25999736222	2173.72600960223	2467.09519795211	1929.60145954499	2170.27075913829	2497.17749658721	2874.08824203705	3400.80632439905	1996.01907248178	3902.74971157684	3219.62569966912	2222.17113321861	2981.74442445851	1.34181583942175	0.424186679150183	0.0398110357607887	1.06080387279263	up
neg_2707	1-Deoxy-11beta-hydroxypentalenate	173.024208392367	163.484491712193	108.204933958328	65.4841297807971	58.3859142815086	92.116134965023	6.70043472424724e-07	6.70043472424724e-07	6.70043472424724e-07	6.70043472424724e-07	6.70043472424724e-07	4.48585685161772e-05	110.116635515036	8.03479764638347e-06	7.29662471869324e-08	-23.7081955043801	0.00260512794565956	1.41880315074009	down
neg_273	3-{[(2E)-4-Amino-4-oxobut-2-enoyl]amino}-L-alanine	789.482688063332	727.776399971334	738.424735832809	577.294812223587	539.210143071831	650.409828601311	491.305469121025	416.780278495281	514.206812274442	391.508939051836	679.855786068173	487.532528863799	670.433101294034	496.864968979093	0.741110437447182	-0.432239551431022	0.013145315880841	1.1173052789492	down
neg_275	4-Fluoromuconolactone	341.738497350862	335.918108433772	313.470109668761	205.515038291287	240.93183782603	268.135527942195	121.803868791073	139.933010704257	163.016932211475	93.8308553161818	252.072550543556	150.328462108987	284.284853252151	153.497613279255	0.539942988602026	-0.889121010580293	0.0019672767095111	1.3120783520866	down
neg_2763	4-Hydroxybenzenesulfonic acid	8962.70176784541	8136.22762436414	8769.02069167105	7600.66807976736	7715.56500135401	8159.69898734989	3614.93311458163	4258.09044313628	5981.31404107083	3785.41287383172	6173.86363935796	4984.37896186777	8223.98035872531	4799.6655123077	0.583618309255256	-0.776902950738112	0.000199302039286277	1.48466999383587	down
neg_2766	Rotigotine	943.905472656029	974.019916419278	858.309442075897	763.792658589647	918.371243124643	955.257327937969	808.517662909142	592.131569452422	548.930542017938	876.718348459309	443.959790803627	556.119829300361	902.276010133911	637.7296238238	0.706801041655925	-0.500623928808345	0.00976666093401454	1.2217612969611	down
neg_2788	N-Ethylmaleamic acid	91.8869593168529	90.7564153533118	106.508649817777	125.883240897299	121.471086025445	101.266715435316	158.227876223624	153.301135653476	188.871223597825	252.212444761427	169.681257653401	172.108744046055	106.295511141	182.400446989301	1.71597506829191	0.779028591815943	0.00244359669240978	1.35553279864275	up
neg_2790	N-Acetyl-DL-methionine	1127.9242306079	1134.52878574324	1297.11405616583	1609.62812133356	1519.4571470896	1302.73490121901	2073.83727665095	1992.67219859991	2432.85117492178	3118.92130329107	2222.69087660869	2188.92704182805	1331.89787369319	2338.31664531674	1.75562758339187	0.811986842267384	0.000911551441112822	1.40814665033963	up
neg_2795	Maytansine	978.497808399374	946.321403365115	838.16852424801	669.682191068698	947.52388999335	911.770889959992	799.649187041369	544.965864567451	361.016961410836	893.268051485133	208.536951580467	434.652286376902	881.99411783909	540.348217077026	0.612643787694293	-0.706879610040294	0.0229687635078483	1.118318120704	down
neg_28	Methylphosphate	1385.21174579787	1245.83563525825	1332.77697565342	1499.54772511924	1267.05280015673	1343.67125792419	1548.67420658167	1877.75516150872	1771.75098026221	1352.36660760709	2352.12954374747	1944.19485440595	1345.68268998495	1807.81189235218	1.34341617515523	0.425906304633023	0.0207237932004631	1.16363564903518	up
neg_2828	Neurotensin (1-8)	773.089999649949	922.316297759541	961.870167126819	777.613476600608	1169.99595729209	1004.74856950113	684.984072144081	602.271709386725	411.812099160594	972.596668457938	194.752831810943	551.125275563564	934.939077988356	569.590442753974	0.609227334875682	-0.714947420618181	0.018036586048923	1.14898169145466	down
neg_2832	telmisartan	498.648776528274	600.823707406354	566.223344474346	396.063803414395	541.235627535223	533.084095064237	186.708164171549	159.564586847576	160.156235910573	234.08129374293	233.130165631289	122.973699251757	522.679892403805	182.769024259279	0.349676784807474	-1.51590607681826	6.14365076805722e-06	1.5761703575383	down
neg_2848	Creatinine	224.560697893707	272.20290419847	190.547275596124	81.3801447846643	93.2665475139878	177.950727269925	13.9626414442483	7.11777899744362	12.2696754263654	28.3999054794013	11.0478638878591	10.835999274328	173.318049542813	13.9389774182743	0.0804242688804958	-3.63622527406336	0.00318986256389882	1.41485334898766	down
neg_285	UDP-L-Ara4O	1057.33311459062	957.735522017401	985.255588216583	824.328031238551	766.499279402416	838.7775655661	651.001520411217	643.157312835909	735.533865491488	526.814015443778	945.889888569998	764.43794991024	904.988183505278	711.139092110438	0.785799312158964	-0.347767189937906	0.0263400362545237	1.0330212485583	down
neg_2861	Gossyrubilone	164.202735344839	185.901776778473	165.286139540556	150.438265901139	179.354396881488	175.575889007274	139.116409786157	142.155293572263	107.914661743661	147.473001398905	79.730409216269	101.576484724514	170.126533908962	119.661043406961	0.703364964050786	-0.507654621523608	0.00441829700892065	1.31459090939573	down
neg_2864	2'''-N-Acetyl-6'''-deamino-6'''-hydroxyparomomycin II	576.972524682838	751.471334536473	710.473066296457	621.236551226695	738.749890162291	666.59373233706	494.100422833819	552.063982194911	535.956609688056	742.912506280801	378.12069198901	469.915935919513	677.582849873636	528.845024817685	0.780487618475454	-0.357552349174564	0.0314799802259151	1.0788112904608	down
neg_2871	Fastigilin B	910.649199036422	1008.38743126864	1078.40889701666	1002.59495219494	1201.29411922252	1058.54060795323	816.074620351482	804.867341045447	688.438727894024	1125.56318300054	496.147482089855	762.367096107709	1043.31253444874	782.243075081509	0.749768692748267	-0.415482509005019	0.0253859157683575	1.11012622054251	down
neg_2874	Kainic Acid	64.9928371603616	75.2497477353646	68.7494997295854	33.3812975096117	29.6814135435467	55.2064699493044	6.70043472424724e-07	6.70043472424724e-07	6.70043472424724e-07	6.70043472424724e-07	6.70043472424724e-07	6.70043472424724e-07	54.5435442712957	6.70043472424724e-07	1.22845605538939e-08	-26.2785785088923	0.000899144666832818	1.49964256138643	down
neg_2877	Cocaine-alcohol	399.013492203146	415.625387311657	248.566041915134	324.838094923254	223.332373729507	427.268331108544	283.0505898675	250.794072740672	102.963324980114	51.4959193930583	152.742260813852	268.637152164664	339.773953531874	184.94721999331	0.544324301703604	-0.877461647351589	0.0159723065220291	1.09250268926501	down
neg_2909	Val-pro-pro	270.179283265791	265.681419599956	239.729204941469	161.966932570166	207.741274181142	244.873574054723	173.535710177639	100.771627626266	119.640016825909	183.937762939982	112.534994020576	86.9597475220216	231.695281435541	129.563309852066	0.559197015361363	-0.838571434343634	0.00135658091859594	1.33498718110858	down
neg_2910	phe-ile-gly	146.189135218341	166.815143093438	166.594064001869	149.687207924759	171.259425266168	158.126810161088	126.982355546938	95.6021030162164	50.4445784108048	141.67824691978	46.1959490490406	83.3326994280923	159.778630944277	90.7059887284787	0.56769787168919	-0.816804761957339	0.00642016184313154	1.3088670998488	down
neg_2921	Flavin adenine dinucleotide (FAD)	8658.94383479597	8194.33892968751	8675.05693705222	5723.36946663052	6096.72216504174	6690.00505369344	4712.67346289089	4162.07102043424	5386.22654037076	4073.90883451521	6534.54994418835	4567.85462544175	7339.7393978169	4906.21407130687	0.668445268338294	-0.581118656228367	0.00514394966595156	1.24183350831421	down
neg_2929	Scopolamine	315.341821982517	388.19546446866	343.651567010647	355.195311298543	476.425219532366	408.224469512636	222.789501822631	157.183645586809	162.795705277903	438.740468725069	181.249753229481	143.843561760728	381.172308967561	217.767106067103	0.571308830531118	-0.807657265534389	0.0140340403944179	1.18041871190178	down
neg_2939	11beta,17alpha,21-Trihydroxy-5beta-pregnane-3,20-dione	406.609699304948	446.198897304982	417.589015554274	404.094034330577	471.239872045936	449.557154013426	186.191663555235	167.404351534228	214.060035865608	323.161587238742	226.256146163423	172.478730713295	432.548112092357	214.925419178422	0.496882111307265	-1.00902449180566	6.43921875103693e-05	1.54027770941384	down
neg_2941	Lividomycin B	392.744060195712	495.628708671714	532.813212726942	419.186405018779	549.90234069756	504.457025572702	333.506603560252	321.237473349288	263.717825053539	525.180269635357	191.619443243991	263.434114845062	482.455292147235	316.449288281248	0.655914223415078	-0.608420934838134	0.0146890876064575	1.18004381950348	down
neg_2951	Libenzapril	297.153983422967	292.437433998952	218.246431644669	193.717258637128	249.302374802902	271.329224783294	228.06764600102	68.4537527501617	37.2507480469356	248.139949513712	30.6592938273824	42.8719493336618	253.697784548319	109.240556578812	0.430593261873781	-1.21560235117725	0.0152139490748324	1.16554407806933	down
neg_2964	N-(1-Carboxy-3-carboxanilidopropyl)alanylproline	632.001650313582	711.23476526172	593.485988060774	634.740496184617	709.971338625311	670.387451279856	549.543296651719	473.343241008206	434.405551677383	771.356996977954	404.779279052766	426.788517787999	658.636948287643	510.036147192671	0.774381316624717	-0.368883949529539	0.0455695675188475	1.02499650133373	down
neg_2965	Hycanthone	303.763595194213	390.437668238732	361.273180512587	317.810094047192	386.35708518851	365.333889225871	306.150707690381	149.455919933283	137.894442292624	341.858031808009	125.467545605765	132.961722703841	354.162585401184	198.964728338984	0.561789236188241	-0.831899112015452	0.00979491652102355	1.23812437182392	down
neg_2968	Validamycin A	956.957115999016	1308.75786491298	1014.708065057	451.590330064761	586.44258623965	877.824874770836	67.5895496123934	71.3244459018099	36.0430552308591	123.139889790394	19.4468648921811	38.0954304469141	866.046806174041	59.2732059790919	0.0684411114463257	-3.86899300117647	0.00128161132537171	1.48322491774106	down
neg_2978	Ketotrilostane	92.1963967604116	97.5594219381148	92.9650202727548	155.977308082372	153.913042402348	132.529609868634	166.289690596865	218.533815646456	133.515559951623	232.901615563761	119.861724358289	193.429245505233	120.856799887439	177.421941937038	1.46803441843803	0.553885792927558	0.0330389939824419	1.00872033328622	up
neg_2981	Carboxymethyl chitosan	2974.42128272385	2489.41309071372	2207.50239007982	1642.73617689491	2316.07880992322	2266.89962685433	1258.13697646367	926.544083226414	815.051786666502	1597.80775614224	761.595376690743	775.771709398581	2316.17522953164	1022.48461476469	0.441453911486416	-1.17966526888404	0.000219057791578004	1.4407907789118	down
neg_2990	Estrone-2,3-quinone	233.516472241983	320.307560621847	300.753966472772	223.253624614706	415.298913984759	342.735344119339	142.935766376192	79.5747018257596	87.7632529337892	262.24411258579	88.4365671759831	95.1733850862515	305.977647009234	126.021297663961	0.41186439236902	-1.27975869112159	0.00136108130634399	1.35993937414617	down
neg_2992	Gly-arg-gly-glu-ser-pro	201.025052675832	289.628879276123	257.249600988506	191.280745318007	256.583057961858	244.108510908478	181.606316493941	170.990512472933	121.5152390555	220.656008846875	88.7409671016168	152.148212183516	239.979307854801	155.94287602573	0.649818008976355	-0.621892367993047	0.00659011137100359	1.24236689268666	down
neg_2999	3-{[(Benzo[1,3]dioxol-5-ylmethyl)-carbamoyl]-methyl}-4-(2-imidazol-1-yl-pyrimidin-4-yl)-piperazine-1-carboxylic acid methyl ester	759.492191548728	967.437729663086	793.82222723476	371.063593954946	397.890533623547	676.424159684962	46.1687400870509	39.044821105798	14.1519156570893	80.3029460681512	3.44136956151777	7.88954070231614	661.021739285005	31.8332221969872	0.0481576025493801	-4.3760926181965	0.0011252504022529	1.48554414569651	down
neg_3019	Aspartyl-Tryptophan	1347.16169497581	1293.24395045711	971.127726488931	960.78710933621	1044.81121722013	1250.96638239693	1220.49348719721	316.939831046398	171.698076495034	1295.8951885853	130.276806272118	137.946475035719	1144.68301347919	545.541644105297	0.476587524826772	-1.06918690690535	0.0456991103118433	1.0033746006068	down
neg_3020	Glutamyltryptophan	1849.86018139692	1725.60466018925	1577.40916074263	1521.83627796603	1637.41564227214	1721.46380436364	1447.76403033935	836.117274994082	621.435498728023	1506.29244133013	649.879615261323	644.662856605837	1672.26495448844	951.025286209791	0.568704907471269	-0.814247841232148	0.0068707456464123	1.28065844035768	down
neg_3021	Leukotriene E4	512.305122124121	546.338652874256	553.614898930668	462.639404988515	543.674535062442	538.885866649333	378.066118274562	208.432482447256	281.0864244625	464.448558158181	240.54601938756	211.569229711426	526.243080104889	297.358138740248	0.565058525198999	-0.823527794365482	0.00200699812438513	1.39591570757999	down
neg_3022	Coelichelin	150.388109938485	216.393533538562	154.196470116914	126.145770623477	157.507210497822	173.210980521616	109.310736407888	107.9971718888	104.692913870644	177.572833330508	82.5415909817033	124.15130458114	162.973679206146	117.711091843447	0.722270567964254	-0.469388712154895	0.0311390041794006	1.06350906811919	down
neg_3034	Xanthoxin	95.1965728685325	108.76555669458	72.8513815233269	38.6031809911488	42.5126366629503	62.9810871790967	6.70043472424724e-07	6.70043472424724e-07	6.70043472424724e-07	2.38641543868499	6.70043472424724e-07	6.70043472424724e-07	70.1517359866059	0.397736464817059	0.0056696596202979	-7.46252215952078	0.00171750208793042	1.45869826817623	down
neg_3036	Hydroxytamoxifen	61.4011209897484	96.0497742231282	89.4009196591077	89.8080709724353	111.343281014024	98.6904617094782	50.2564473658409	59.8367369462661	42.4470900966294	80.1573372041165	41.9730754483237	49.7372718879418	91.1156047613203	54.0679931581864	0.593399926388229	-0.752923347036732	0.00211697593999081	1.33041135824039	down
neg_304	P1,P4-Bis(5'-uridyl) tetraphosphate	420.328660556566	438.872136408066	489.113169799718	834.17200637555	576.546034311352	544.943199820305	1377.71751464245	1391.93821584874	1860.48362545674	1540.44259257808	1662.14833629035	1705.88424317483	550.66253454526	1589.76908799853	2.88701153295525	1.52957687082437	1.47029386540019e-06	1.56925407803117	up
neg_3055	Bilirubin beta-diglucuronide	77.9408086755026	80.3477290609906	82.3657508686818	69.067297758377	94.1053043240578	74.3795441954375	169.33098166062	105.507201116635	89.2526664391707	100.649980416768	99.6022601475575	112.523429457438	79.7010724805079	112.811086539698	1.41542745948981	0.501237813167346	0.0360096491071328	1.08091781288932	up
neg_3062	1-mar	609.807988685366	625.346214486259	686.11959931468	611.714636818386	640.130811143329	627.310133864661	465.634147102234	396.185905041976	546.747450649795	458.901285245604	635.52667818866	484.082024609655	633.404897385447	497.846248472987	0.785984210933614	-0.347427763366034	0.00870739447907342	1.2542166630812	down
neg_3063	N-Oxide abiraterone sulfate	448.900259098491	507.691044761025	502.033437138032	446.045012354999	448.959025117464	464.892477654109	362.883004851357	365.244044508479	394.202136541586	378.036513348052	424.34277421029	397.560040769082	469.753542687353	387.044752371474	0.823931524086608	-0.279403653068321	0.000270952100075059	1.44013037636503	down
neg_3064	pdx	539.644001715562	664.565090840129	560.370382052282	278.6323595752	328.760103374485	498.025093329442	56.6806781790764	32.5503856301161	27.4321700808567	95.2617696342456	11.1255005312741	18.3430217137189	478.332838481183	40.2322542948813	0.0841093294422937	-3.57159035607629	0.000577304043022582	1.51011982563248	down
neg_3076	6''-O-Carbamoylkanamycin A	197.673533429877	204.870569911331	221.231298965108	139.154624841254	171.283575629301	194.438973007341	65.7163509274101	24.7983439466912	30.5326290776219	116.953758208817	19.890237056748	20.8120780209477	188.108762630702	46.4505662063726	0.246934622059926	-2.01779896771253	4.34295315928249e-05	1.50576434154225	down
neg_3085	2-Propylsuccinic acid	136.9318816674	146.361955541427	130.654317790071	77.3310325918139	67.5317247297309	117.379552988148	4.94200964127832	14.6173823954979	8.2763410054633	11.203762706154	10.0665803756198	12.1236149348317	112.698410884765	10.2049485098075	0.0905509530231276	-3.46512636456279	0.000560513624657737	1.51829966847411	down
neg_3110	6-Acetamido-2-oxohexanoate	572.913545020398	629.342616864524	543.632414491875	429.634681203584	542.893529063587	549.626877923198	390.834452112498	209.502334346052	183.085380282783	473.193730946273	184.550116809576	186.383311371871	544.673944094528	271.258220978175	0.498019455344276	-1.00572599199069	0.00193188835956861	1.36013396159171	down
neg_3114	N-Succinyl-Leu-Leu-Val-Tyr-7-Amido-4-Methylcoumarin, >=90% (HPLC)	626.513797739043	742.777030269349	733.424129035963	737.086724765298	809.076822759136	753.901100829801	555.490427730872	512.698140849806	580.351744920923	792.989703067631	554.004580564154	567.387242290582	733.796600899765	593.820306570661	0.809243741170962	-0.305353792459133	0.0182854553052222	1.1370708907651	down
neg_3128	trp-pro	498.475073642365	521.635038176667	506.354175583196	401.947466516548	471.166488461018	445.405528339545	326.420120833065	235.090574862127	190.548677917565	260.675339925554	235.27577872509	209.432100720554	474.163961786557	242.907098830659	0.512285028823011	-0.964981364247337	5.7672897564468e-06	1.53410215871607	down
neg_3138	leu-leu-gly	612.225021390553	629.699837438357	557.352480049347	1016.60259805841	996.644490331265	774.03706353472	877.148934074367	1180.29021242557	1255.60754758215	1320.77992076702	1202.37555854335	1081.6620615572	764.426915133775	1152.97737249161	1.50828987005231	0.59291371899064	0.00429037519530896	1.24244569658916	up
neg_3156	Capsaicin	289.519023710074	267.116837409913	250.766188255804	282.966145076747	330.693810482803	325.572512176568	270.995029406013	159.471360963505	172.834806896288	332.508169574149	152.553652645269	144.745360626222	291.105752851985	205.518063351908	0.705991074853148	-0.50227814984203	0.0427848351552969	1.00756031285974	down
neg_3157	[1,1'-Biphenyl]-4-carbonitrile, 4'-(heptyloxy)-	153.113635683991	137.579086762243	106.450786541773	114.575249655088	114.476215629218	142.508131665578	119.330132314115	70.7894866751474	45.7977214596928	132.71210228945	30.4007907488062	67.4435597177341	128.117184322982	77.7456322008242	0.606832195163051	-0.720630465845066	0.027499951171923	1.06689208039157	down
neg_3161	CDP-DG(18:1(11Z)/18:2(10E,12Z)+=O(9))	941.07779942751	948.112279746411	967.785359263119	899.039191346188	983.510111810045	920.31792800887	806.516812372228	707.240216454768	728.131979047913	891.041388193301	572.518906694995	754.279485698983	943.307111600357	743.288131410365	0.787959851324928	-0.343805972528107	0.00477907915292729	1.33328520626816	down
neg_3177	6-Hydroxypseudooxynicotine	212.592671572286	259.791167266358	237.279264401915	245.665563459697	244.047369191857	219.70362389753	169.707196491978	153.663420535922	127.408798617495	201.674322704861	148.502539581979	141.33680519333	236.513276631607	157.048847187594	0.664017045572513	-0.590707818304179	0.000172314156635344	1.45251481640396	down
neg_3182	Quinine	238.516382982221	312.086746431154	293.287149578997	274.560865337108	335.098158756581	306.646804546177	181.64281890295	237.389998279121	161.846219402988	336.652270172194	127.057782575949	202.007947499547	293.366017938706	207.766172805458	0.708214858235105	-0.497740983328485	0.0352564899064055	1.0783341932619	down
neg_3197	(3b,20R,22R)-3,20,27-Trihydroxy-1-oxowitha-5,24-dienolide 3-glucoside	384.91959920518	491.286047112671	438.588667587235	429.674303832106	519.151322802579	459.077150433833	289.386683941459	371.766305383519	403.766993682952	493.901176239586	264.12393295707	358.522406868971	453.782848495601	363.577916512259	0.801215642498626	-0.319737507068123	0.0489950520240034	1.01449497280238	down
neg_3200	Cycloaspeptide A_120252	935.876248907358	1306.20100885986	1116.14805113862	1066.6202277696	1526.78611445943	1292.60455716147	827.89447499151	646.477001689665	487.517006177266	1453.48678413401	250.053013997235	615.293677552524	1207.37270138272	713.453659757035	0.590914188253523	-0.75897945546544	0.032270938759839	1.07113960759634	down
neg_3206	Imidaprilat	1510.68000592192	1524.68440298153	1506.62034413702	1464.08528010944	1581.613807893	1511.63060831399	1179.66045299838	972.641595173239	980.453614107491	1390.66188124883	945.547266087251	971.459067492596	1516.55240822615	1073.40397951796	0.707792209287038	-0.498602212871058	0.00137920328345315	1.44361645263446	down
neg_3207	(2E,6E,11E,13E)-18-(2,6-dioxopiperidin-4-yl)-9-hydroxy-8-methoxy-10,12,14-trimethyl-15-oxooctadeca-2,6,11,13-tetraenoic acid	181.405755320834	209.969813545903	204.543954574689	180.804014417964	262.608495690857	224.173400428695	110.349819389146	47.8305797690765	65.121796648638	145.166015760521	50.7302769955494	58.6953156673463	210.58423899649	79.6489673717129	0.378228531020502	-1.40266990026898	9.72994425340057e-05	1.4789502225893	down
neg_3211	Thapsigargin	1009.99819418138	1219.05734410728	1128.01829852137	1041.91540636761	1194.00067286065	1122.3833154872	814.8803745055	778.534782084404	723.265412156223	1084.40537296902	530.355761548376	755.30957328781	1119.22887192092	781.125212758555	0.697913744324628	-0.518879351181154	0.00397975678773117	1.32827880061008	down
neg_3236	Cannabigerolate	303.958584568667	330.439829861694	323.912469225192	297.51121611368	366.820398190854	398.05390787596	241.675374567867	153.042069506736	121.830389194718	257.376632773146	137.773864034362	142.189230272541	336.782734306008	175.647926724895	0.521546708998739	-0.939131630592524	0.000361215764406722	1.43645752393179	down
neg_3239	n6,n6,2'-o-trimethyladenosine	387.449382139892	425.105860008968	414.641098473598	307.588537135904	385.816886124367	361.603732001469	181.863674197984	138.203038397084	127.498517564877	273.886036054497	63.2129097817154	131.385108918211	380.367582647366	152.674880819061	0.401387730669478	-1.31693157677385	0.000126005342323714	1.49283854352072	down
neg_3245	Adomeglivant	352.177422850758	457.148358803985	354.663438582935	239.481334223592	299.642540531424	326.339627750779	154.819459825971	65.9632383856778	55.817568457629	252.769150320826	29.6476894785519	37.0962354343994	338.242120457246	99.3522236505092	0.293731080907966	-1.76743216358164	0.000478744040535851	1.40494507543945	down
neg_3246	APC	1579.74143701177	2010.33549891377	1855.90624957408	1722.56265525898	2023.44913667852	1946.28684217453	1337.72831625597	1320.64918146799	1043.26621751385	2194.72851951155	960.679989935974	1383.29795484338	1856.38030326861	1373.39169658812	0.739822381313748	-0.434749148951092	0.0426441320359444	1.04904902350476	down
neg_3255	Kanamycin B	477.651459555627	522.779519439262	470.047544604444	406.786246874025	475.931965124189	519.032394073324	240.986920845407	163.374461244562	157.79160391486	304.537062553969	136.942792856422	143.131228322033	478.704854945145	191.127344956209	0.399259257519145	-1.32460223547347	1.46312050837691e-05	1.54856597001646	down
neg_3287	Licoricesaponin F3	2113.69666215339	2541.99377098999	2477.63754675265	3935.33760088926	3377.42955182466	3153.2706638535	3827.05632634136	4688.22615400131	3556.83860197461	3908.37330359089	2871.24798985719	4695.84758149042	2933.22763274391	3924.5983262093	1.33797946071373	0.420055969377066	0.0314290978049507	1.01485570880635	up
neg_3288	latrunculin B	346.703297898452	379.316240365022	375.171313108184	243.071834845632	319.380420901975	338.521954136995	201.148686761537	170.356099313524	185.811175493154	160.585582237877	214.004575120595	181.972310026411	333.694176876043	185.646404825516	0.556336962674893	-0.845969134368175	0.000356570109738146	1.50135066405539	down
neg_3289	Taurocholate	352.107648199816	400.050798364928	353.587625527736	365.222988401523	453.369331006483	499.444653509715	305.252996783921	294.608298422209	250.838289121922	350.125679854172	231.766995605978	312.072669179988	403.963840835034	290.777488161365	0.719810682956918	-0.474310580934534	0.00464470102688521	1.28548082051947	down
neg_3301	(2,3-Dimethoxyphenyl)-[1-[2-(4-fluorophenyl)ethyl]piperidin-4-yl]methanol	228.635083487796	243.664701176167	201.080739679516	217.760872773577	233.218466301626	244.5918908187	212.8576170415	93.7009918478559	68.6788440954576	275.209656425598	38.2906909991083	52.8974478453698	228.15862570623	123.605874709148	0.541754116578083	-0.884289884050238	0.0457165751930774	1.02873361111231	down
neg_3309	S-(9-deoxy-delta12-PGD2)-glutathione	558.650806415339	643.845445439502	643.224158593945	635.060130738632	758.768755523698	677.009513877543	554.53380489105	472.565897506846	350.958140658152	750.615340009947	260.835813407654	399.233947074371	652.759801764777	464.790490591337	0.71203908288278	-0.489971663901165	0.0442206570667473	1.02639267551383	down
neg_3321	11(R)-HPETE	1180.63165493682	1032.50951491753	713.615709725917	649.197427810003	769.976909133123	1036.60836637034	665.092744910686	305.854952674111	339.750508451319	664.143679608296	334.867749220885	360.390731055175	897.089930482289	445.016727653412	0.496067019071504	-1.01139305179439	0.00260401612103413	1.28625630803349	down
neg_3322	2,8-Quinolinediol	145.634745770164	143.161105429069	149.260903665727	157.229307861231	138.203478030359	130.844492075032	111.836296473328	117.958367730479	89.0329311860164	134.260833660981	60.3035894365988	81.8529923307506	144.055672138597	99.2075018030256	0.688674734775993	-0.538105344650133	0.00815857529352456	1.242477460666	down
neg_3349	[2-[4-hydroxy-2,5-bis(hydroxymethyl)-3-(3-methylbutanoyloxy)oxolan-2-yl]oxy-6-(hydroxymethyl)-4,5-bis(2-methylpropanoyloxy)oxan-3-yl] decanoate	999.776538611894	1146.97412873008	1174.34040910551	1047.39759225147	1204.54451348289	1057.16257316176	801.744003025228	888.678835582475	880.635655227178	1003.63914407775	721.881215900699	778.758425078487	1105.0326258906	845.88954648197	0.765488300221204	-0.385547767249614	0.000669974296497847	1.4018226594729	down
neg_3359	2-Methylbutyrylglycine	318.517816867946	274.84485152417	305.144985680586	291.946545212254	254.059704129581	243.880985753367	374.968508112411	488.107940139653	499.853211517495	388.447857837042	561.735236698109	370.093562917884	281.399148194651	447.201052870432	1.58920542489024	0.668305623311424	0.00274972475349655	1.36412785106082	up
neg_3362	2'-Dehydrokanamycin A	1406.04060214964	1455.44085574987	1385.62035318012	1214.30129724141	1487.18900400157	1395.52988601743	1346.03504806452	831.093407914586	746.055194730219	1302.28892719489	632.500277371082	776.503219723923	1390.68699972334	939.079345833203	0.675262906764801	-0.566478784666088	0.013676647802557	1.20310180406579	down
neg_3367	(3R-(3alpha,4alpha(2R*,3R*),5beta,6beta))-5-Methoxy-4-(2-methyl-3-(3-methyl-2-butenyl)oxiranyl)-1-oxaspiro(2.5)octan-6-ol carbamate	288.650023180249	355.419948004282	344.059016176988	349.524643175711	378.399066549016	338.191565257773	313.369360426979	217.107463644727	165.139152958274	340.932464019518	154.105272606689	174.855844975567	342.374043724003	227.584926438626	0.664725993720739	-0.589168324143906	0.015602325645121	1.16987548536683	down
neg_3368	Nalbuphine	860.951191712472	1017.40028913299	924.935130494818	994.319448206014	1111.85654817298	978.698638735528	886.806351774986	501.966665605276	229.324430431697	912.629404074391	224.005312789204	312.948159991525	981.360207742467	511.28005411118	0.520991222262144	-0.940669028920149	0.0138115047123317	1.20326056916048	down
neg_3369	N-(4-Cyanophenyl)-2-[4-(2,6-dioxo-1,3-dipropyl-7H-purin-8-yl)phenoxy]acetamide	363.44113970048	403.808388968378	369.991740001741	293.834720727947	328.771899866433	352.667441978766	243.723668573437	202.907202007823	281.101326244648	295.932920678402	267.374532278698	241.782692848011	352.085888540624	255.470390438503	0.725591109309758	-0.462771316299461	0.000854045208971229	1.3786934594778	down
neg_3375	3,4-Dihydroxy-9,10-secoandrosta-1,3,5(10)-triene-9,17-dione	271.731613537255	373.17063694934	386.872462457342	303.949719557007	374.812193872625	324.177533810904	222.027548705788	294.891874596178	304.473611143986	322.781032069077	217.591605346499	268.428997739043	339.119026697412	271.699111600095	0.801190998470652	-0.319781882591839	0.0270487174832177	1.09184930389075	down
neg_3386	LysoPE 16-3	540.37730009633	575.388670801924	527.008994112639	439.104054710967	569.529298253	560.173206913926	397.071281138851	294.489021327381	263.112996890738	562.536722676589	298.139108739051	289.867005458333	535.263587481464	350.86935603849	0.655507612033559	-0.609315561153829	0.00850245724021653	1.25365866082433	down
neg_3389	Montanoyl-CoA	1372.79035490422	1489.69779599515	1549.24779465505	1369.68240617124	1493.80024977411	1373.92336911198	1169.68871804925	1144.67799924392	1284.34739395691	1301.87686756652	913.983517986019	1320.06662387185	1441.52366176863	1189.10685344574	0.82489582722965	-0.277716156169527	0.00788802986286859	1.24659868551644	down
neg_3396	5-methylcytosine	85.7313243337692	94.9786781215207	88.9776672780224	109.609176699055	95.1201851293098	95.9114259646149	85.7837964502339	71.0860461464403	88.350298233456	87.2130684630127	70.7078375177513	69.9283050893875	95.0547429210487	78.8448919833803	0.829468257558362	-0.26974132231306	0.00899004492389963	1.12816524124036	down
neg_3405	Traumatin	65.2360663690207	62.6173374491685	56.6526124765703	43.3361197954098	34.5856448160761	48.5083695704117	21.7769215976846	23.599357522476	26.344173959906	19.9960795514773	32.6389424410572	26.8602347666663	51.8226917461095	25.2026183065446	0.486323991621616	-1.04001032967359	0.00172752771942826	1.38852259719268	down
neg_3406	N-Succinyl-LL-2,6-diaminoheptanedioate	201.32298414886	167.793646920548	164.915990942967	202.256478793719	152.972468162816	169.235789749062	231.696319411602	206.752443779942	256.570757749165	252.434192923961	248.906639116247	213.556689730129	176.416226452995	234.986173785174	1.33199864042996	0.413592609852155	0.000646862687323704	1.40919427629694	up
neg_3407	Epothilone A	106.458131490872	99.0345771625711	100.17019299599	86.7458731457012	95.0110267424106	93.7670181115118	56.3862987742147	44.9043744036332	45.1298586358897	61.6422158233811	43.4291499004456	49.8542305025649	96.8644699415095	50.2243546733549	0.518501311199889	-0.947580457518707	4.64451690195137e-07	1.57365107691223	down
neg_3408	17-Aminogeldanamycin	187.322199775149	226.531527889568	214.650432965432	212.664982322036	270.452380057055	254.066023594908	114.600329649007	145.236045140252	161.091802264154	193.312793139001	69.0900999211274	82.7056560520071	227.614591100691	127.672787694258	0.560916534730318	-0.834141983392293	0.00217712923837347	1.34651853243526	down
neg_3425	n(alpha)-acetyl-epsilon-(2-propenal)lysine	2545.11164874952	2737.18072142429	2346.17646878373	2212.41457212817	2413.76283906375	2379.54562399048	2107.33142963294	1923.82364151171	1877.19566031218	2716.7399899583	1682.4747801637	1798.05297605081	2439.03197902332	2017.60307960494	0.827214688842604	-0.273666291086266	0.0395963581244645	1.02910878074974	down
neg_3427	1-Hydroxy-2,2,5,5-tetramethyl-2,5-dihydro-1h-pyrrole-3-carboxamide	53.6518101428142	58.3676037933074	62.8565829938164	66.3874580794627	75.2773974915339	72.0831748957687	71.1879029209431	85.7925439025433	112.854708948728	111.140690007018	86.0023569324815	88.8107762626861	64.7706712327839	92.6314964957333	1.43014569299148	0.516162125919462	0.00645201008165267	1.21812501547014	up
neg_3428	Hercynine	204.141759862213	232.815136407139	209.355904806256	164.914173232716	179.858658717547	197.339672454825	89.8251067279208	153.397211850393	170.222429521015	151.998418397344	140.744194455602	137.579563787915	198.070884246783	140.627820790032	0.709987342787944	-0.494134789509243	0.00316022129270952	1.30984547906698	down
neg_3429	Gentamicin C2	105.089865250338	104.330214757085	112.013442895076	91.0434965500699	115.80717907214	144.891416698589	62.0490508258303	73.3137449618893	65.0006681203599	51.548601045626	76.9137404583969	55.9678506903893	112.19593587055	64.1322760170819	0.571609617759034	-0.806897903827095	0.000515957204184533	1.46069692139406	down
neg_3430	Ximelagatran	992.088546405309	790.913162467792	743.777959584039	656.348327629729	716.934956794519	684.657075356302	657.64051948393	299.277309778293	279.865259345308	922.022778148473	234.808965793329	268.021151668361	764.120004706282	443.605997369616	0.580544933567251	-0.784520360396233	0.0385191917785842	1.01229314011944	down
neg_3461	Ecgonine methyl ester	157.960748529	232.861286011994	294.183131403918	320.764605455437	261.137795317199	219.42032100859	256.014642633376	325.486019398025	528.13514589098	332.71214145739	451.79694498655	355.712876014684	247.721314621023	374.976295063501	1.51370218439685	0.598081388046391	0.0252738002250688	1.06784676129474	up
neg_3464	Jubanine B	2362.90244297042	2754.28946580113	2588.27896100922	2470.93013052262	2574.59438332575	2595.29991588352	1924.62107577232	1988.97152325536	1823.47271923703	2818.28323992528	1159.44770004219	1916.01485608825	2557.71588325211	1938.46851905341	0.757890480231394	-0.399938709608065	0.0341247556867529	1.1006761300867	down
neg_3496	(S)-3-Octanol glucoside	433.175684177242	477.340990914013	349.206257101706	147.509272438655	165.563210255198	301.547131166776	6.70043472424724e-07	6.70043472424724e-07	6.70043472424724e-07	6.70043472424724e-07	6.70043472424724e-07	6.70043472424724e-07	312.390424342265	6.70043472424724e-07	2.14489120092427e-09	-28.7964483847546	0.00242943079885315	1.43684024737611	down
neg_3500	leu-leu-glu	1473.51749393403	1302.13831824897	1239.91837881028	1238.71359467237	1368.26655147799	1308.62282793809	1108.03808919717	833.736887257189	601.07302335571	1336.13460143596	558.694665048675	692.44748836155	1321.86286084696	855.020792442709	0.646830180170788	-0.628541100418803	0.0124459263852492	1.21398907256556	down
neg_3504	Valnemulin	234.317539514117	309.662202407827	366.420082473758	296.537210066952	337.067351134903	290.364724667639	245.942468640478	521.037580816445	569.836252566189	374.909580958355	512.769847901272	469.773170681929	305.728185044199	449.044816927445	1.46877140837547	0.554609880124977	0.030934319811089	1.03132690429669	up
neg_3544	Cilengitide	114.11800178858	193.761329811851	137.976149066426	144.025584762745	173.718083790475	137.106513677048	73.5159984675234	113.866499972238	40.9822734267192	143.600349696175	28.9123728045415	85.2456034539953	150.117610482854	81.0205163035321	0.539713602174516	-0.889734047483367	0.0103753487847304	1.2010569041894	down
neg_3551	PI(18:1(11Z)/PGD2)	2289.68188782641	2990.34023299632	3303.94611680989	4627.58814557525	4306.32774686382	3172.15543181595	3171.19410734023	6483.23117863486	5895.37237165657	4175.01930454196	4668.37397569377	7350.59430183513	3448.33992698127	5290.63087328375	1.53425444860804	0.617537766610804	0.0359479506665176	1.00022130896543	up
neg_3564	4-Hydroxybenzaldehyde	1229.87385678784	1425.37053010589	1568.44393209815	1450.96024425352	1321.85883663919	1414.21242670678	2177.31908765808	1948.38410590512	2229.49949111208	1687.38824240486	2795.13881303066	2176.27794307484	1401.78663776523	2169.00128053094	1.54731199606013	0.629764127482257	0.00281043373151888	1.37453745523069	up
neg_3579	PGP(20:2(11Z,14Z)/20:4(5Z,8Z,11Z,14Z)-OH(20))	1615.79463544358	1901.2161801843	1958.52526351179	2223.91025399633	2225.25153781361	1839.1104801845	1865.76955909433	2828.92619067058	2545.66422830999	2555.24174257801	2176.00518357253	2776.39585103748	1960.63472518902	2458.00045921049	1.25367587732259	0.326164405060533	0.0228005273116962	1.04758566024916	up
neg_3604	(R)-N1-((S)-3,3-Dimethyl-1-(methylamino)-1-oxobutan-2-yl)-N4-hydroxy-2-isobutylsuccinamide	173.113714802237	155.705207235725	157.457577958417	248.488677615173	250.104678419087	194.865077564202	225.915945003668	310.074163397657	256.681197797057	328.306966548919	258.97630545869	282.269246472066	196.622488932474	277.037304113009	1.40898076113843	0.494651912570424	0.00652409464612094	1.19541290628599	up
neg_3605	Pandamarilactone 32	365.789704487825	382.112056192546	171.311262422426	185.061808966822	202.825442827089	421.718799604238	304.855406798806	34.5561297046075	37.0460742843892	206.730849001377	28.0883830066302	24.0457085059475	288.136512416824	105.887091883626	0.367489323013835	-1.44422576020029	0.0223420682756219	1.05700984131061	down
neg_3608	3''-Oxogentamicin A2	44.6321594178488	129.542906691079	117.24698863272	99.1670959211538	137.474240058166	123.555276521173	6.70043472424724e-07	6.70043472424724e-07	6.70043472424724e-07	6.70043472424724e-07	6.70043472424724e-07	6.70043472424724e-07	108.603111207023	6.70043472424724e-07	6.16965264602283e-09	-27.2721635866483	0.000540697856079328	1.53676325963583	down
neg_3609	NCGC00385388-01_C21H34O11_(1R,4S,7S,8S,9R,12E,20R,21R,22S,23S)-7,8,21,22,23-Pentahydroxy-12,16-dimethyl-3,5,10,19,24-pentaoxatricyclo[18.3.1.0~4,9~]tetracos-12-en-11-one	207.730539636725	300.577400950282	341.323363546212	353.944441245394	464.94671614795	351.944805857436	29.9243990174656	17.2673035278677	61.7589980178457	50.3401233130471	31.8290011645175	32.9871260324084	336.744544564	37.351158512192	0.110918377491616	-3.17242967691266	0.000243179602035672	1.54167824698395	down
neg_3624	Bamifylline	180.396790777757	214.577851406276	131.54798237174	46.9862835483372	53.0268568074127	129.14490418778	2.42719759292111	6.70043472424724e-07	6.70043472424724e-07	2.06789127782523	6.70043472424724e-07	6.70043472424724e-07	125.946778183217	0.749181925153372	0.0059484008718629	-7.39328240856282	0.00594052349222028	1.35994853921548	down
neg_3625	NCGC00385794-01_C30H46O9_(3beta,5beta)-3-[(2,6-Dideoxy-3-O-methyl-beta-D-ribo-hexopyranosyl)oxy]-5,14,19-trihydroxycard-20(22)-enolide	144.164661865005	210.886976072018	179.331375584779	163.451429364205	224.559638919835	209.228596583886	139.97367631579	141.045695267752	92.0663061646258	199.446919379097	86.6094920260358	127.934936156051	188.603779731621	131.179504218225	0.695529561522524	-0.523816261132628	0.0224114807324943	1.11169192993605	down
neg_3639	Robenacoxib	169.81127073736	261.201633883577	257.558577642251	153.786952086823	103.151527751364	179.014492084249	63.8004707012692	83.2379922050255	126.035757379947	73.1218766648996	195.803872604164	115.576263938707	187.420742364271	109.596038915669	0.584759389665942	-0.774084972314396	0.0368172108027544	1.01131825416867	down
neg_3651	4-Hydroxynonenal	610.685850317306	581.726592472755	454.29757545738	308.338127753768	232.678566716271	419.710808198059	101.101016113623	115.81650903567	121.496434800363	90.8137912381299	145.346632384656	113.288312644525	434.57292015259	114.643782702828	0.263807930467857	-1.92244016003757	0.00305166119308398	1.39859281863184	down
neg_3654	Biocytin	154.12572508712	170.272673483315	131.693672325155	74.3524818258031	111.702818970723	134.769908368645	71.6309043487607	20.1890236582983	16.0373835849014	81.994083913151	8.78324192475305	6.88756175921724	129.48621334346	34.253699864847	0.264535497489525	-1.91846676719484	0.00060944280957233	1.38477774100769	down
neg_3655	Hippuryl-histidyl-leucine	451.453986450463	565.574286988587	501.013130335408	233.960337848524	215.419010911562	380.224636098369	4.84707994959223	8.89577017683769	4.07799417365817	6.70043472424724e-07	6.70043472424724e-07	2.62815566328807	391.274231438819	3.40816688391052	0.00871043020486625	-6.84304030991373	0.00115056047983025	1.48691406823531	down
neg_3710	thr-val-ile	273.280446259449	274.038766324054	276.113991890378	361.835070357416	353.774546440778	321.660273825759	355.923061828878	496.00225006275	340.45050531204	390.842202821809	362.937828869125	475.803684961232	310.117182516306	403.659922309306	1.30163675238498	0.380326891936687	0.017750657575702	1.09662685169394	up
neg_3718	Antibiotic JI-20B	729.197256438136	800.033999300948	644.722334253382	448.564471280441	544.271098367305	646.237355705458	262.33286428011	137.727770080357	75.7355774115636	320.690149775328	41.576899872556	103.481602395049	635.504419224278	156.924143969161	0.246928485817154	-2.01783481864724	4.06526531375237e-05	1.49713566420103	down
neg_3725	Ethyl vanillin	146.379332584005	141.316710612918	151.110548803683	145.824952185698	129.175654208626	139.240435684499	238.725345203986	149.386737480306	185.504562671005	158.900280901611	216.219475960545	162.350163713982	142.174605679905	185.181094321906	1.30249064828656	0.381273014178231	0.0306263356189649	1.14796664411012	up
neg_3726	5-Hydroxyferulate	2600.47466717389	2416.72975767355	2597.32467303072	2408.04345035623	2029.29513838682	2269.81726530902	3564.59029212683	2523.90241791241	3182.46712502591	2638.48244803348	3621.77105141756	2720.11168956813	2386.94749198837	3041.88750401405	1.27438392098022	0.349799969473952	0.0192238891705463	1.17280913437522	up
neg_3727	Metomidate	719.816315555858	755.030618925987	597.481273072195	552.826628133815	579.887850386517	645.741191834973	569.622839749216	445.026052745466	398.220564392373	630.578594834986	356.22648025963	361.319566065553	641.797312984891	460.165683007871	0.716995340581465	-0.479964351332367	0.0113325828426439	1.15709250704587	down
neg_3731	Tylactone	226.576965265666	256.888248810542	229.860927863314	201.525073983341	209.373535688324	242.318792193118	139.297848900853	101.393262534366	105.045370503384	191.132802755926	95.4972550037989	87.0892990838394	227.757257300717	119.909306463695	0.526478531945848	-0.925553390771638	0.000420155336715363	1.45149448568744	down
neg_3757	Hydroxyproline	85.04894437647	81.4875308793445	105.517075406783	60.7245655630716	87.3306772597827	70.1598926177137	6.70043472424724e-07	6.70043472424724e-07	6.70043472424724e-07	6.70043472424724e-07	10.4426572484257	6.70043472424724e-07	81.7114476838609	1.74044343310718	0.021299872691534	-5.55301138222697	2.38959664320885e-05	1.58895421643142	down
neg_3772	Fumiquinazoline A	194.688576832011	219.476631879011	224.558549130601	150.162735231846	247.091305850522	192.531103263262	6.70043472424724e-07	6.70043472424724e-07	6.70043472424724e-07	6.15577892796718	6.70043472424724e-07	6.70043472424724e-07	204.751483697875	1.02596371303076	0.00501077547523238	-7.64075039028431	2.32075195492035e-05	1.61145131438361	down
neg_3800	NCGC00347770-02_C23H32O4_Carda-5,20(22)-dienolide, 3,14-dihydroxy-, (3beta,9xi)-	60.989085162674	67.5533074797574	64.9731088210574	43.993844492151	71.6146280913577	81.693206963872	48.9045854010932	38.04655867071	36.7540430213349	40.4040803262766	39.2631755935215	32.3573112668313	65.1361968351449	39.2882923799612	0.60317142063724	-0.729360022185489	0.00255575994333312	1.38801716269565	down
neg_3807	4'-Hydroxyflurbiprofen	217.75585608723	247.499396155962	255.663223731068	225.752499695357	254.860324120015	228.346497462407	110.8087237675	84.7975716494968	58.8619109417001	128.970362941916	75.1672261584815	109.836361072259	238.312966208673	94.7403594218922	0.39754597044852	-1.33080639800381	2.16155713921506e-06	1.57841184193032	down
neg_3812	(2R)-2-[[(2R)-2-[[(2S)-2-(Azepane-1-carbonylamino)-4-methylpentanoyl]amino]-3-(1-formylindol-3-yl)propanoyl]amino]-3-(1H-indol-3-yl)propanoic acid	242.67169156505	320.144457697765	266.465175857579	255.314627144811	305.40229548626	303.712230848524	205.074775572219	205.601218369688	123.583404519161	304.11667514795	136.73777974327	181.819188791189	282.285079766665	192.822173690579	0.683076037351904	-0.549881912265596	0.0176417365880603	1.16629786058506	down
neg_3821	Porphobilinogen	629.894681747893	1210.02429387438	1028.59089935473	564.969103683857	624.198976604565	477.262050783497	367.282093107226	225.804151176046	51.7254130202553	343.268076951893	155.130237996563	10.521216791972	755.823334341487	192.288531507326	0.254409360984942	-1.97477633936693	0.00351762286444709	1.31289595396965	down
neg_3825	19-Benzyl-7-hydroxy-7,9,16,17-tetramethyl-2,4,15-trioxa-20-azatetracyclo[11.8.0.01,18.014,16]henicosa-5,11-diene-3,8,21-trione	985.311827981724	1268.50342585673	853.364244297299	321.497130106543	291.796253449817	678.67584826429	32.7786777237591	55.2255897841959	14.6412432657113	32.4527356482464	8.2452448145755	45.1971871002273	733.191454992734	31.4234463894526	0.0428584460108908	-4.54427664897691	0.00640314242350957	1.34997655286511	down
neg_3846	PI(16:2(9Z,12Z)/5-iso PGF2VI)	637.220253720969	846.589039672763	986.898991520896	1241.51576904706	1117.12299372472	884.798448228651	773.685557373356	1609.57100890231	1988.71772420145	1323.085103818	1801.84932206883	2222.62751449958	952.35758265251	1619.92270514392	1.70096057893728	0.766349705827446	0.0235354967540419	1.08792381668521	up
neg_3852	Methyl 2-((3,4-dihydro-3,4-dioxo-1-naphthalenyl)amino)benzoate	152.307336103501	184.671275452719	147.483741100627	63.8656531932399	83.6793281961709	103.386890026799	14.5714935786087	8.86228433064395	22.5571892232663	13.9916385985034	59.8448551513122	16.845205861659	122.565704012176	22.7787777906656	0.185849524336781	-2.42779309911624	0.00207701191300488	1.38684888893643	down
neg_3854	Pcera-1	164.532757491193	157.451086676205	154.959663137319	77.2813529780617	69.3602570646162	129.050428560767	3.65913012539822	6.70043472424724e-07	6.70043472424724e-07	0.715137309493359	4.89703439273586	6.70043472424724e-07	125.43925765136	1.54521730629298	0.0123184506606989	-6.34303537568078	0.000796063237030971	1.50061292314164	down
neg_3855	4-hydroxy Nonenal Glutathione	11172.6097222666	13863.7422589798	10104.9649898723	4280.00276695145	4230.70435347006	9190.42476421298	393.354976072543	300.121102046982	401.499847772008	287.2667147986	407.195648824061	308.553291712522	8807.0748092922	349.665263537786	0.0397027697742342	-4.65461653252828	0.00301414728601806	1.42291750759356	down
neg_3916	Tuberoside F	1977.9897935241	2140.2026247928	2427.14918751024	2413.67127935474	2469.71000942393	2204.00724182573	1719.08650368913	1777.01746960431	2155.34499451271	2164.47734190821	2000.38450361285	1963.62998452579	2272.12168940526	1963.32346630883	0.86409256839705	-0.210742221371585	0.0188204932445506	1.0924713664396	down
neg_3981	Neosaxitoxin	6.70043472424724e-07	6.70043472424724e-07	6.70043472424724e-07	6.70043472424724e-07	6.70043472424724e-07	6.70043472424724e-07	143.997615540645	274.146936472097	417.511714483373	370.777958762143	533.035242792076	404.893789322819	6.70043472424724e-07	357.393876228859	533389087.331211	28.9906130680256	0.0012441903302889	1.45416500229824	up
neg_4005	Botryodiplodin	275.554004996393	268.14844692464	295.412445761245	242.024725338691	215.568859462957	223.636439284146	271.682700949765	358.792491518053	444.38600448265	251.517454758171	464.176302346923	335.822274930619	253.390820294679	354.39620483103	1.39861501067358	0.483998894147369	0.0353527886516686	1.04985698691254	up
neg_4019	Anguidol	780.115670410716	760.704792179086	893.345529602918	842.330784744417	857.614719925106	741.215709868646	443.441646679655	580.96830523657	390.911642249138	489.698696063141	391.097624414416	364.138486644072	812.554534455148	443.376066881165	0.545656996645115	-0.873933745828617	7.48113583892771e-06	1.53545542651692	down
neg_4044	Viomycin	2335.07014391928	2458.62085940961	2358.86277132855	2241.73959473366	2583.81516011025	2598.98876157826	2127.16403868102	1885.73955235188	2044.73814893516	2604.54466752536	1771.79079293859	2065.66732539656	2429.51621517993	2083.27408763809	0.857485154707561	-0.221816400179376	0.0317673685130971	1.08052961378369	down
neg_4061	N-[(3a,5b,7b)-7-hydroxy-24-oxo-3-(sulfooxy)cholan-24-yl]-Glycine	218.077099602608	223.133749935293	235.008201177093	169.274930222134	181.457312595136	229.698675087375	96.2186441539931	72.1011842710279	82.3043046262578	57.5344775891929	70.5202186223736	110.040100727915	209.441661436606	81.4531549984601	0.388906172915909	-1.36250596074653	6.15532069725625e-06	1.55719154591546	down
neg_4081	(4-{4-[2-(gamma-L-Glutamylamino)ethyl]phenoxymethyl}furan-2-yl)methanamine	77.2689835391359	71.8547517137478	48.6604256101157	52.0999530411648	72.9435208956973	70.8655952468987	57.9591735888289	17.077296612708	9.37117189752555	76.3532594371659	4.54150474523636	7.39858126937363	65.6155383411267	28.7834979251397	0.438668928928054	-1.18879557150012	0.0307965513661632	1.06767265453819	down
neg_4082	Undec-5-enedioylcarnitine	1367.08882053135	1365.99584909616	1105.99463973187	1113.33091662148	1253.55844901433	1310.99407758155	1131.68312871976	440.125161412225	362.648946764006	1301.68595314443	333.521149728905	348.272902474373	1252.82712542946	652.98954037395	0.521212805118752	-0.940055566517794	0.0195428187436434	1.154468161754	down
neg_4083	Deacetylisoipecoside	46.0492205150484	52.3779062086537	43.3509195393764	20.4378552723373	37.2282524942319	31.2419233150459	90.0088934985232	69.4076402620713	70.2822291312555	108.562605062807	86.4307524036302	73.8836367666543	38.4476795574489	83.0959595208236	2.16127372255745	1.11188179925363	0.000237725041515034	1.41796852190067	up
neg_4088	O-Desmethyl Pyrilamine	450.599419133122	433.655123037673	389.343472105511	386.386598854698	346.27701040313	425.203843077884	215.41876473592	128.252956977989	159.311997699759	268.6782454113	178.4384587648	118.849333953953	405.244244435336	178.158292923953	0.439631889583522	-1.18563205601751	2.1821463244418e-05	1.51234762733535	down
neg_4091	16alpha-Hydroxyestrone	58.35160637414	102.505210468984	140.803443721739	137.175119385274	115.975653286982	101.84248150946	168.603038314855	275.84220096476	279.221301117786	248.468533278946	248.207040535824	280.865751040371	109.442252457763	250.201310875424	2.2861491357918	1.19291952010937	9.95910375198713e-05	1.45310725451037	up
neg_4174	Melleolide C	86.4359550405871	200.745986958841	230.913542575261	179.694261410786	245.254335398161	222.984825643555	6.70043472424724e-07	6.70043472424724e-07	6.70043472424724e-07	6.70043472424724e-07	6.70043472424724e-07	6.70043472424724e-07	194.338151171199	6.70043472424724e-07	3.4478226142764e-09	-28.1116673023223	0.000426717813387377	1.54459876377816	down
neg_4190	Phalloidin	495.755759284783	581.482257659693	602.764493051694	573.365783873703	569.224889624045	536.656136174391	396.651616313303	448.909236815978	355.910068607758	467.073509605804	348.593108911779	492.615979330983	559.874886611385	418.292253264268	0.747117370803968	-0.420593189255191	0.0010503580251558	1.38576849360888	down
neg_4214	Cincassiol B	589.837163704756	665.972045991993	724.888952215719	599.369348818363	558.963830387909	563.802495963773	340.342829439576	413.318631170238	241.245664556959	295.522567824077	265.760660496052	393.32545565296	617.138972847085	324.91930152331	0.526492922695094	-0.92551395672529	2.07586440936989e-05	1.50764782380502	down
neg_4254	Vinblastine	1228.85974697827	1351.09795162293	1366.45363952703	1651.26330361406	1575.62142049623	1432.72784458308	1317.8093914621	2315.33394421084	2472.95197699029	1667.40229603284	2277.84871147684	1619.29554212372	1434.3373178036	1945.10697704944	1.35610149224032	0.439465155518836	0.0442366636148543	1.00462559370866	up
neg_431	1D-myo-Inositol 1,3,4,5-tetrakisphosphate	4115.88510911074	4062.33166924366	4351.19271460426	6516.50640247939	4319.39737688914	4495.75146150508	10059.0075356801	11259.6223333993	15301.9515814199	9633.15951109547	15007.1102966998	13537.5112090405	4643.51078897204	12466.3937445558	2.6846914567664	1.42475629328668	0.000271820407332262	1.50084136795572	up
neg_4326	NCGC00381039-01_C22H25NO8_8-Benzoyl-2-[(3Z)-1,2-dihydroxy-3-hexen-1-yl]-9-hydroxy-8-methoxy-3-methyl-1-oxa-7-azaspiro[4.4]non-2-ene-4,6-dione	168.604918155816	279.822320625981	305.989859350047	213.183523888873	266.718284994816	218.024878261275	0.000584734057374723	0.0288652972505734	6.70043472424724e-07	6.70043472424724e-07	6.70043472424724e-07	6.70043472424724e-07	242.057297546135	0.00490878524697297	2.02794350624252e-05	-15.5896230116414	8.15026425044769e-05	1.58743971810381	down
neg_4339	5-O-Caffeoylshikimic acid	1116.5898840166	1164.93398612106	1253.64994611709	1191.37170064638	1091.14420310233	1077.47647510582	1170.55668234783	1256.02703253953	1735.20319495581	1451.05654803353	1712.74146205689	1540.0256118724	1149.19436585155	1477.601755301	1.28577184087228	0.362634660360024	0.0165428818147606	1.17649967044989	up
neg_4341	Glipizide	724.777033876632	1032.23636377022	1264.29136582338	1007.30763155183	1282.52021810132	994.971777844667	473.695939377281	444.59378903924	701.552845189838	432.585157232548	750.578519572792	521.847097747932	1051.01739849467	554.142224693272	0.527243626496521	-0.923458344560075	0.000896043625830206	1.390361589437	down
neg_4355	Paroxetine	393.068781815335	569.449462981575	664.250488283865	647.492768953127	762.304708246212	674.714742591727	4.13298890566484	1.76998245736627	3.32180034473683	7.48123963791276	3.50132000044845	1.42512008019683	618.54682547864	3.60540857105433	0.00582883691669489	-7.4225762471911	7.33555889609556e-05	1.58508940853105	down
neg_4357	Deacetylcephalosporin C	30.9190095601232	43.9394782899583	48.59954178007	64.4882982711885	59.2406989509895	57.1384594946948	6.70043472424724e-07	6.70043472424724e-07	6.70043472424724e-07	6.70043472424724e-07	6.70043472424724e-07	6.70043472424724e-07	50.7209143911707	6.70043472424724e-07	1.32103981260512e-08	-26.1737508128908	0.000157520848883963	1.55431666394365	down
neg_4368	Cephalosporin C	139.295956565001	162.861328971114	180.066417708591	184.15832329835	185.651020124805	157.661545539185	409.918908346857	444.84683834676	588.650800753946	457.876908626094	593.566476607616	519.915298876071	168.282432034508	502.462538592891	2.9858288385674	1.57813146593208	7.89123217762614e-05	1.55418241666191	up
neg_437	dGTP	86.4477928437362	86.9923153688702	93.2560590777139	34.0871757521874	53.3969528743731	48.0930450508829	9.44172906529592	8.7267156301179	9.33287998622969	12.2984974361013	18.1812814940809	6.70043472424724e-07	67.0455568279606	9.66351738031153	0.144133598667965	-2.79452141668532	0.00194100295423635	1.42634660498461	down
neg_4377	N-(2-Benzyl-3-((2-amino-4-methylpentyl)dithio)-1-oxopropyl)glycine benzyl ester	76.7958669474026	128.324124101883	129.450587676812	116.3655934478	194.299077453926	148.885716420488	6.70043472424724e-07	6.70043472424724e-07	6.70043472424724e-07	6.70043472424724e-07	6.70043472424724e-07	6.70043472424724e-07	132.353494341385	6.70043472424724e-07	5.06252952186099e-09	-27.5574944380807	0.000395534948267773	1.5479364737324	down
neg_4381	alpha-Hydroxymidazolam	107.291525581916	205.995205918148	260.838930548914	125.098200180789	194.886863236913	142.676662118837	605.807402228067	619.198911777755	1080.59887926899	718.051294199846	857.386578279389	730.165356929983	172.79789793092	768.534737114005	4.44759309179355	2.15302480260618	0.00022401055961435	1.50135637454561	up
neg_4394	Propyphenazone	6478.03679424424	7666.65644595575	8748.51401680547	8593.01673868495	8667.52689545061	7715.45134393966	22485.2082576753	23143.1750684811	31089.1481771784	26970.3047809072	27777.2262767577	26082.7783453648	7978.20037251345	26257.9734843941	3.29121509342611	1.71862031515228	1.32424863909932e-05	1.58367087656815	up
neg_4396	4-((6-Methoxyquinolin-8-yl)amino)pentanoic acid	2699.22602610716	3312.04942645589	3799.51450608296	3669.39414139212	3651.44843129137	3199.95315205136	9424.41454092787	9801.99471435774	13263.4398349995	11360.0574293719	11915.4674050239	10890.5155985225	3388.59761389681	11109.3149205339	3.27844028307582	1.71300961635195	1.67017873618005e-05	1.57889269689916	up
neg_4402	Penilloic acid	32712.6996112476	37607.176903394	42874.5922521518	41895.3808951437	42004.7809488226	37570.7348862277	114687.48204963	117626.545113856	157140.015040392	131329.593698519	144292.098658808	132621.272939979	39110.8942494979	132949.501250197	3.39929586887173	1.7652359370421	1.49171288004728e-05	1.58638940095922	up
neg_4404	Aflatoxin-M1-8,9-epoxide	178.290670788386	187.971347513649	203.900771842939	198.43961773476	176.481056624072	188.890559996627	312.227926155906	314.760547531	425.003842849448	330.994506968511	421.601966821879	371.096084855195	188.995670750072	362.614145863657	1.91863731282595	0.940082019276938	0.000314554654539991	1.5171667592803	up
neg_4408	Camelliaside B	76.4671364707119	129.536824033887	199.198077707989	187.29608373245	192.931571424915	109.843872890748	1025.81996837672	1048.31593406372	1566.3541450907	1319.96322522014	1342.6440192942	1241.92448811283	149.21226104345	1257.50363002639	8.42761594276896	3.0751245701961	2.01878868232545e-05	1.58073343398794	up
neg_4419	(-)-Usnic acid	457.891856702828	463.662880123369	549.031145868897	476.247297704667	512.295267229767	472.35550371079	919.06368391076	924.825978746416	1166.42653165555	855.449975431258	1336.24508316423	1115.85143404086	488.58065855672	1052.97711449151	2.15517560110143	1.1078054231506	0.000537199643415127	1.49431962630772	up
neg_4420	N-Glycoloyl-neuraminate	80.609922081057	96.5694700438503	107.466437518784	96.0968262314247	134.13263172575	108.153817021724	406.272357070147	463.613980989619	546.77877796395	472.448042367045	500.288700618396	500.442508646604	103.838184103765	481.640727942627	4.63837780003284	2.21362033357508	8.46844606523522e-07	1.59736698627119	up
neg_4421	4-Trifluoromethyl-N-(3,3a,4,4a,5,5a,6,6a-octahydro-1,3-dioxo-4,6-ethenocycloprop(f)isoindol-2(1H)-yl)-benzamide	1652.7751998467	1798.37145866319	2032.49668996442	1950.6503839554	1985.85585278723	1822.73472826743	4397.05978562953	4748.45421782046	5993.44950650878	4496.16723310986	6232.11536490661	5616.02231232559	1873.8140522474	5247.21140338347	2.80028394337748	1.48557312107501	0.000110312309309667	1.55228436716252	up
neg_4423	O-Carbamoyl-deacetylcephalosporin C	408.764784763247	451.480919429472	472.477870737476	435.279197533521	403.537677507851	453.230544841532	796.166394526782	913.050325860199	1118.02160603912	809.476186571118	1169.89274498183	1022.59876861965	437.46183246885	971.53433776645	2.22084366145389	1.15110783647613	0.000334459009418171	1.51367159169313	up
neg_4428	S-Formylglutathione	6.70043472424724e-07	2.83065987849548	16.72857337113	6.70043472424724e-07	50.1571813032068	15.2287215374953	213.493357244428	256.835605066649	315.790813668016	270.020691280903	251.953752934345	317.632422849323	14.1575229050691	270.954440507277	19.138548623521	4.25840952173104	1.69919951653676e-06	1.57765923073897	up
neg_4431	S-(Formylmethyl)glutathione	6.70043472424724e-07	9.83869617251308	24.3682302927406	9.09334202404862	41.3225962380487	14.8816176630977	320.893000827224	348.122962555572	498.9818336433	385.847086220309	379.859198989609	411.729774524685	16.584080510082	390.90564279345	23.571137546987	4.55894947985625	1.27246915199379e-05	1.58550937956449	up
neg_4467	Lysyltyrosine	418.422476821363	587.904575416949	670.620140298806	531.99753665829	716.73495128904	603.862347821658	6.70043472424724e-07	6.70043472424724e-07	6.70043472424724e-07	6.70043472424724e-07	6.70043472424724e-07	6.70043472424724e-07	588.257004717684	6.70043472424724e-07	1.13903186371115e-09	-29.7095447478752	3.75540088648374e-05	1.60295586639883	down
neg_4469	11beta,17alpha,21-Trihydroxypregnenolone	548.364137654424	598.085041787449	438.652208417426	184.247808885339	145.593032145584	386.492145616043	6.70043472424724e-07	6.70043472424724e-07	6.70043472424724e-07	6.70043472424724e-07	6.70043472424724e-07	6.70043472424724e-07	383.572395751044	6.70043472424724e-07	1.74685008579088e-09	-29.0925970521233	0.00390913241294855	1.3948000128229	down
neg_4470	dIDP	232.722614953879	205.407645728056	206.273100812999	242.692607527435	221.468251926477	242.261671112041	398.913597069831	466.306676031799	571.870840229108	297.683858021032	731.644334643264	573.752207251164	225.137648676815	506.6952522077	2.25060204361937	1.17031097884748	0.00606645641363215	1.33324996559715	up
neg_4506	5,7-Dihydroxy-2-(4-methoxyphenyl)-8-(3-methylbutyl)-4-oxo-4H-chromen-3-YL 6-deoxy-alpha-L-mannopyranoside	115.804753128533	106.431660482843	130.213221381206	104.339708750789	104.783481143476	109.659012765681	89.367430880281	98.5554406337007	111.658696096038	74.6897063049765	75.0204353819747	95.7051809934662	111.871972942088	90.8328150484062	0.811935399543074	-0.300563148839423	0.0163527719270517	1.11804218713968	down
neg_4540	5-(3-Methoxyphenyl)-3-(1-phenylethylamino)-1-[4-(trifluoromethyl)phenyl]pyrrolidin-2-one	136.3549427425	209.950098409521	163.276958748991	39.0410835306981	49.2364818444505	115.553937244306	6.70043472424724e-07	6.70043472424724e-07	6.70043472424724e-07	6.70043472424724e-07	6.70043472424724e-07	6.70043472424724e-07	118.902250420078	6.70043472424724e-07	5.63524634779815e-09	-27.4028741740274	0.00695482501858959	1.35109048298996	down
neg_4543	CMP-N-acetylneuraminate	63.0576937855354	47.3506445275813	61.4634519442938	44.1346046631628	137.905463527783	43.381599289563	69.6531969282429	113.385798817953	212.053673605334	154.823996342625	174.815482491379	117.618502525032	66.2155762896532	140.391775118428	2.12022280836609	1.08421588159714	0.016839736695509	1.07905817110979	up
neg_4564	Fluvastatin	772.732049114659	912.707557238382	759.872403411127	332.618530571206	330.467043190523	597.640739349093	27.4959149948529	36.6026675039251	43.5071797931988	25.5364910020899	39.7918820984056	20.961424956736	617.673053812498	32.315926724868	0.0523188222724022	-4.25652612449088	0.00198029236812767	1.45204331554159	down
neg_4565	O-Desmethyltramadol glucuronide	1535.78149132128	1814.79299663814	1644.26626075793	771.469295902366	723.942016235796	1330.42870436615	68.5607360109633	108.763250014058	73.0216931214555	6.93130679466428	52.5775247532516	63.4342425389329	1303.44679420361	62.2147922055543	0.0477309794939246	-4.3889302473396	0.00114230687188751	1.48595502995047	down
neg_4599	(2S,3R,5R,10R,13R,14S,17S)-2,3,14-trihydroxy-10,13-dimethyl-17-[(2R,3R,5R)-2,3,6-trihydroxy-5,6-dimethylheptan-2-yl]-2,3,4,5,9,11,12,15,16,17-decahydro-1H-cyclopenta[a]phenanthren-6-one	6.70043472424724e-07	3.09987978415255	6.11731927676447	6.70043472424724e-07	4.01686136982036	3.93314688188987	65.9217963146049	47.6278303994546	63.6697580388044	63.2405319626548	68.5174632770833	61.9788450911693	2.86120144211903	61.8260375139619	21.6084182692754	4.43352156603945	1.31063468991307e-06	1.60727261222379	up
neg_4609	Cer(t18:0/LTE4)	534.388272210255	527.598385574009	546.239675319077	552.002487678426	468.395600033803	523.519746748579	694.303548574309	612.151736715666	716.981896450888	472.090368610991	793.1641289721	626.355544173709	525.357361260692	652.507870582944	1.24202670162864	0.312696189575414	0.0357447267622269	1.09697806142647	up
neg_4646	PI(18_1_8,9-EpETE)	702.136715678887	746.612058989121	789.974214570043	749.829548413964	669.311455313022	707.835471899983	915.960695387783	840.236677770814	827.477060913754	736.16074077862	846.529927616648	748.187950115884	727.616577477503	819.092175430584	1.12571950775257	0.170847400078213	0.0214690137798158	1.12121892023149	up
neg_4656	PS(15:0/20:3(6,8,11)-OH(5))	1474.7142379071	1493.4401082246	1542.18882790617	1564.94918781589	1234.80558713603	1404.36838555975	1757.98417043948	1731.76914751387	2138.21247858957	1306.98504401794	2352.36710868123	1801.20924785735	1452.41105575826	1848.08786618324	1.27242756715206	0.347583533326713	0.0434529132259402	1.04436819489913	up
neg_4664	PG(a-25:0/22:6(4Z,7Z,10Z,12E,16Z,19Z)-OH(14))	373.864860298523	593.481215993189	575.436028169907	531.378683306678	522.158799144917	544.874337921441	760.976052997909	776.841587895034	685.799255849951	492.641428541313	776.778414810139	669.651506597459	523.532320805776	693.781374448634	1.32519301459903	0.406202503770099	0.0124174860647447	1.13580278769597	up
neg_4665	Puromycin	746.015809074124	919.032125599531	736.268627459635	294.039970987568	250.299501975766	634.338930520537	6.70043472424724e-07	6.70043472424724e-07	6.70043472424724e-07	6.70043472424724e-07	6.70043472424724e-07	6.70043472424724e-07	596.66582760286	6.70043472424724e-07	1.12297946593768e-09	-29.7300213061772	0.00281070073787113	1.42794450105925	down
neg_4679	Bisacurone epoxide	348.619982016269	486.348877391559	520.940325101765	523.275803356717	491.86540190425	487.601522444577	425.600828439933	704.066070697719	872.587821322171	582.153113064797	829.073323969282	794.554804802697	476.441985369189	701.339327049433	1.4720351030902	0.557812075233451	0.0213098046663233	1.10058312646584	up
neg_4731	4-Coumaroylputrescine	375.471423346023	398.702417650975	415.301721497353	488.034564499181	444.453664699642	403.474074800034	430.886868906674	452.453461202812	608.395145486147	522.79524816685	534.533556710258	544.308032123894	420.906311082201	515.562052099439	1.22488553515357	0.292646936507786	0.015209730388563	1.13819539053748	up
neg_4732	Arasc	71.3622825849212	77.9799660757251	77.8785621548466	79.1386205156524	67.8265582454439	64.7153895824888	155.311290300687	135.092034411989	252.862894591161	113.273259740468	349.074443096593	168.687543855935	73.1502298598463	195.716910999472	2.67554745042442	1.41983411514184	0.0197188678071989	1.19557334407537	up
neg_4733	glu-pro	287.710238698146	302.798662348073	323.592921669602	387.411393687434	343.467186405557	308.080925424613	321.402620875366	377.3009106967	517.596178065175	432.907518640202	451.43721230962	412.582974283569	325.510221372237	418.871235811772	1.28681438649133	0.363803970419167	0.0174394060850208	1.13006547253021	up
neg_4734	Penicillin F	822.068951225724	886.095709793279	972.856797148636	1151.37408485054	981.580917873249	900.893037118255	1020.04924527089	1096.87275786502	1438.17020679111	1244.64390403271	1283.38380392034	1205.24310210389	952.47824966828	1214.72716999733	1.2753332377095	0.350874264790339	0.00667815749013252	1.21701025956938	up
neg_4797	(S)-N-Methylcoclaurine	57.800420777078	112.728194338565	126.230033396613	123.397270093266	185.037526261415	145.319536257956	6.70043472424724e-07	6.70043472424724e-07	6.70043472424724e-07	6.70043472424724e-07	6.70043472424724e-07	6.70043472424724e-07	125.085496854149	6.70043472424724e-07	5.35668394239184e-09	-27.4760126779951	0.000731570842127303	1.51732767906476	down
neg_4816	Saccharopine	88.8821962135947	90.6068108727453	45.3507761137087	34.0993008840912	50.8086297507129	40.863545786872	46.8462965276128	4.76939687680997	5.22600671095579	48.5118515057281	4.19134872633734	13.9262267772297	58.4352099369541	20.5785211874456	0.352159617628615	-1.50569861100823	0.0181852377628405	1.08140687363913	down
neg_4832	5-Ribosylparomamine	720.534291242911	977.601967163817	693.549948827496	246.338565074485	316.474999492827	613.18224052297	15.0778922782172	3.24749141402082	24.0283358517794	13.4729309822226	12.341271694654	10.3560736934915	594.613668720751	13.0873326523976	0.022009807949006	-5.50570963301529	0.00338245232173417	1.41809437831134	down
neg_4845	gamma-L-Glutamyl-butirosin B	176.591521739005	136.689362962018	103.832436560076	88.8902224860863	117.315129626987	111.515300736809	119.899421599653	74.9238068119828	41.4646817104667	92.103122749206	23.1304798496438	64.7515999017511	122.472329018497	69.3788521037839	0.566485937352475	-0.819887952369663	0.0190579340932429	1.06983403032439	down
neg_4899	PC(22_5(7Z,10Z,13Z,16Z,19Z)_P-18_0)	6655.96237717351	6157.37390798444	6126.75732052775	6908.09564319393	5991.59610059312	6326.64066414218	11803.1215637737	7964.58473757906	8992.14622743073	5930.22886661941	9806.83113696137	7848.43778583853	6361.07100226915	8724.2250530338	1.37150254256267	0.455757296731689	0.0330714853595782	1.1432162408635	up
neg_4907	pc(22-6(4z,7z,10z,13z,16z,19z)_20-1(11z))	61833.8899671732	55585.9262790624	60018.0328958512	60866.0200870208	51506.2687473135	55016.2252121561	82485.5532861902	67563.2322478437	78978.3326832564	53456.6915390771	87433.0208717604	70118.8371911963	57471.0605314295	73339.2779698873	1.27610796271595	0.351750390768875	0.0234105414719151	1.16642373742511	up
neg_4911	PS(24:0/PGJ2)	1456.24999960423	1331.97061784382	1407.3232625045	1414.08655625014	1299.25285577838	1389.93793601756	1769.49964324666	1677.34222160273	1837.02795777739	1307.62803627107	2041.30301923444	1681.77151556028	1383.13687133311	1719.09539894876	1.24289608250545	0.313705678915524	0.0181397535197528	1.20268086558433	up
neg_4925	PC(18_1e_8-HEPE)	661.27862114466	553.830540923539	560.779355893327	660.36762857551	538.488756201683	621.943705116377	795.990280710619	754.375762591059	820.22227606781	589.945902414864	943.108185026825	790.535813542819	599.448101309183	782.363036725666	1.30513890196166	0.384203356609148	0.00914810310465153	1.24729070251593	up
neg_4937	Tryptophyl-Glutamine	218.532195741721	371.660675826647	380.229942636905	288.616768469175	261.305667706699	302.99414149717	72.6377179644382	177.736100674322	147.494364044993	97.5118778873466	205.973524305843	215.901325428213	303.889898646386	152.875818384193	0.503063178687893	-0.99118849832385	0.00153892558771747	1.34591905406239	down
neg_4957	PC(20:4(5Z,8Z,11Z,14Z)/24:1(15Z))	200.292978214923	264.101924059867	254.287765654233	83.2407339359481	363.212450695576	493.398412500514	130.015921197983	141.269032233286	18.8477648763098	12.9549275844942	36.9036110354164	54.8065834049056	276.422377510177	65.7996400553992	0.23804020733805	-2.07072281535429	0.0123858432784722	1.25214885957798	down
neg_4993	PE(DiMe(11,5)/DiMe(13,5))	234.258727445756	242.784873948968	263.812856895653	220.015643829186	231.214607236015	234.541069232522	510.38906494134	347.741346796392	372.413823541061	267.341851132016	382.583266694477	344.190475970807	237.77129643135	370.776638179349	1.55938350736293	0.640975781229426	0.00873102265437564	1.30864727330279	up
neg_5022	3-Methylindolepyruvate	406.881344528585	610.670691785221	535.621384229287	414.670347025964	351.064624236206	530.803121918108	251.415163135385	175.639090612948	229.364131724661	165.135954136635	274.118106843203	237.037814464144	474.951918953895	222.118376819496	0.467664973980361	-1.09645271350509	0.000766746154888599	1.44159722546745	down
neg_5023	Dicarbamoyl (2S)-2-aminopentanedioate	100.224189475207	154.973525716595	128.680246999671	92.6306068793912	77.1403966101228	130.152543502547	41.4404309797271	32.290980680436	39.4784603982283	23.6619761705192	47.3307463524855	46.458977043434	113.966918197256	38.443595270805	0.337322407931276	-1.56779993681133	0.00088342134941622	1.46579337316775	down
neg_5038	Dihydroergotamine	331.066039257053	314.499539525768	268.326190024004	207.871769122417	223.815722166785	251.405955954729	206.419001277808	171.084261928898	127.097451180741	208.676875253829	66.3416620918615	161.630894129226	266.164202675126	156.875024310394	0.589391896933158	-0.762700868722546	0.00428424433713842	1.24074802665622	down
neg_5061	Mepartricin	562.837720031085	580.244842717329	688.27483473386	687.27255032814	788.025890545375	756.774310484715	718.550312020319	814.805860854057	920.680720449387	1004.61637797042	747.398016840816	887.979831453257	677.238358140084	849.005186598043	1.2536283221312	0.326109678841979	0.0146479978305188	1.07729458322921	up
neg_5064	Tamoxifen	289.938908079478	339.25614731527	391.199567585442	337.235728285105	320.582551011987	312.797930027673	233.457060482226	203.194989899017	192.766622573674	227.159936734015	280.892160519337	223.880094268145	331.835138717492	226.891810746069	0.68374859764093	-0.548462125927032	0.00023891946059996	1.41750155708323	down
neg_5076	3-Hexenol	249.404335265538	296.269166067301	241.059993472719	147.933248537382	363.043907274401	494.199990719346	98.8005617177428	138.282198512116	71.4970597683774	70.4093787817469	109.389324680219	134.429924733781	298.651773556115	103.801408032331	0.347566688777179	-1.52463827579277	0.0091879978900533	1.32251604697962	down
neg_5078	Lenapenem	6.75359605917427	110.198739441711	93.427879846919	47.8980308237867	85.3679725261475	100.995881475991	10.9242013773634	6.70043472424724e-07	6.70043472424724e-07	3.08421733967428	6.70043472424724e-07	6.70043472424724e-07	74.1070166956216	2.33473689953526	0.03150493709826	-4.9882782605574	0.00639462274523515	1.37108868106653	down
neg_5097	p-Salicylic acid	444.792729674732	429.22139728235	474.922659266808	440.255093608292	403.787228282583	428.465750456742	541.491934642412	563.839021699154	736.278306748419	536.614698959808	768.700386955086	707.550146811923	436.907476428585	642.412415969467	1.47036260679433	0.556171982622104	0.00453600178066326	1.3441063672565	up
neg_5117	Mdp-gdp	629.371933538275	609.380018800653	694.795885604031	693.050205564704	585.522498497754	602.756026162751	1348.29329646554	813.323913931459	910.496519920921	736.920145516824	1043.88286014301	936.643565589468	635.812761361361	964.92671692787	1.51762716253419	0.601817405490046	0.0124718080153001	1.27778035704762	up
neg_5128	Terpentecin	19.9279272310811	37.5789810131153	25.9038458593581	70.6088276431551	55.8462255393494	50.4470346367452	41.357568133702	100.891504503512	112.244748576674	97.4801924051579	69.3786097874462	101.270333384815	43.3854736538007	87.1038261318845	2.00767258707233	1.00552401255504	0.00960848518567202	1.15388582806465	up
neg_5151	Pyrethrosin	294.991979233344	339.909789756464	313.724189357107	192.532373284198	209.45328121492	265.56338325256	134.454687812029	174.7462362521	199.783271174063	129.079808889403	160.406638691514	129.930354152306	269.362499349766	154.733499495236	0.574443361153682	-0.799763441547588	0.003220025640838	1.34009103602005	down
neg_5174	taurodehydrocholic-acid	2125.636145192	2405.53279235058	2867.33609637507	2110.44120194603	2124.34104391459	2142.86706553068	1155.77292056942	831.526478372016	705.408074563687	1018.51918965389	1058.92200130617	929.328695452326	2296.02572421816	949.912893319585	0.413720492457918	-1.27327167578371	1.4785358221853e-05	1.55091003010695	down
neg_5196	Angiotensin A	120.218411109773	166.724574426273	174.491924133254	158.776893694473	150.033305552462	137.802342254026	86.119283992141	116.544222333066	79.098735057758	154.654500048281	71.8919172718117	138.714268382206	151.34124186171	107.837154514211	0.712543079385777	-0.488950854705186	0.0269342419598884	1.08490165629094	down
neg_5230	PIP(PGF2alpha/22:4(10Z,13Z,16Z,19Z))	21598.9424261268	15298.6321731641	14674.1357350294	14538.2596181542	18198.40893316	15966.8577281514	14605.0566778783	9577.5689214346	6773.12586945601	11869.9250129521	5616.21101694534	10334.4655280079	16712.539435631	9796.05883777904	0.586150230221383	-0.770657620311079	0.00290335714221215	1.25797924167741	down
neg_5236	(1R,3R)-5-[(2E)-2-[(3As,7aS)-7a-methyl-1-[(Z,2R)-7,7,7-trifluoro-6-hydroxy-6-(trifluoromethyl)hept-4-en-2-yl]-3a,5,6,7-tetrahydro-3H-inden-4-ylidene]ethylidene]cyclohexane-1,3-diol	617.909021208141	532.634226652516	429.963353612602	400.676005865594	490.349771487497	460.6831814269	411.589375305748	256.121364832897	161.983018921564	307.392595495268	125.455776103796	283.414003611746	488.702593375542	257.659355711836	0.527231406594643	-0.92349178222581	0.00167113341522147	1.31207284874559	down
neg_5265	PS(PGE2/16:1(9Z))	181.367673595284	217.344106412334	206.094047974262	265.45144538004	306.036045060939	299.485646105878	171.135167786429	183.479983418199	60.8894218064191	215.818204282657	123.676476357049	188.371093571479	245.963160754789	157.228391203705	0.639235529098004	-0.645580498528535	0.0174129957001989	1.11272789732031	down
neg_5272	met-asp	6.70043472424724e-07	6.70043472424724e-07	6.70043472424724e-07	6.70043472424724e-07	6.70043472424724e-07	6.70043472424724e-07	40.7806497583516	37.6380021207206	14.8967855669401	3.42070356974334	29.7827460169325	51.8441189890228	6.70043472424724e-07	29.7271676702852	44366028.3156103	25.4029520718696	0.00945956289855289	1.29487071704126	up
neg_5280	PGP(18:2(9Z,11Z)/PGF2alpha)	60.4956875623465	181.852295474784	249.522169170851	341.289647537834	321.603198720746	157.632164152222	133.806985206331	2160.35920568006	3200.17635418255	506.952546855257	2877.86174431722	2776.91978931186	218.732527103131	1942.67943759221	8.88152970809072	3.15080818020297	0.0229807772315628	1.14492415082534	up
neg_5286	Efaproxiral	418.077764243106	519.067189975796	537.783218289317	444.305444893646	425.982165279879	439.763768999605	227.551832756349	227.635866240283	259.014113171991	151.231391986088	276.549825239524	279.219884932149	464.163258613558	236.867152387731	0.510309999751479	-0.970554182636747	1.24405203819126e-05	1.52128201149203	down
neg_5303	Tolmetin glucuronide	191367.730391556	185631.091784052	209398.951562581	435771.366400571	400845.792747695	301006.164510065	76785.8567052305	22290.4823266376	24568.9402813626	58215.8402328877	26662.3958080569	22767.3880920898	287336.849566087	38548.4839077108	0.134157815003275	-2.89799699751535	0.00224238607981196	1.38479010666908	down
neg_5346	Morphiceptin	370.7461144226	513.687130917689	286.068035583006	67.742286038592	95.7222196525791	281.003701193691	6.70043472424724e-07	6.70043472424724e-07	6.70043472424724e-07	6.70043472424724e-07	6.70043472424724e-07	6.70043472424724e-07	269.16158130136	6.70043472424724e-07	2.48937262585974e-09	-28.5815706553092	0.0111428238690258	1.29441459439802	down
neg_5348	Hematoporphyrin	97.3414834650495	114.974286165393	137.451537837137	117.681066433435	115.095958551955	112.902697018074	66.9143327473791	63.5339927039047	66.6431026963142	54.6311987373036	61.1197640818504	82.4290755321414	115.907838245174	65.8785777498156	0.568370342741325	-0.815096817393725	2.68760134520844e-05	1.51426568881209	down
neg_5382	Oleandolide	204.710571022334	226.48739819736	178.827252745976	79.1347148914774	73.6702040052371	170.83435783828	6.70043472424724e-07	6.70043472424724e-07	6.70043472424724e-07	6.70043472424724e-07	6.70043472424724e-07	6.70043472424724e-07	155.610749783444	6.70043472424724e-07	4.30589450508523e-09	-27.791039880244	0.00196870120265681	1.45354286094516	down
neg_5384	Tobramycin	647.589000290673	846.199810765291	576.144313060502	206.951694219423	233.166817869056	501.563152750059	15.2858685110208	6.70043472424724e-07	4.24582754175366	9.59783624582769	5.79464742143363	6.70043472424724e-07	501.935798159167	5.82069684335379	0.0115964967326519	-6.43016715250589	0.00437244994199091	1.39158018516561	down
neg_5403	Hexose + C4H5N3O2	20.2679715862088	18.3533211238613	16.8071143473019	15.9129565204223	33.166264732832	13.6892420447982	84.3892912753142	107.069643385668	156.154058465217	106.083693352125	123.395547796365	79.6092828029259	19.6994783925708	109.450252846269	5.55599750740335	2.47404595208071	0.000362014825650036	1.49980507283941	up
neg_5409	(2R,4S)-2-Aminoformyl-6-fluoro-spiro[chroman-4,4'-imidazolidine]-2',5'-dione	150.534354100027	122.091779221585	130.860104028468	120.603050693324	143.612311988941	112.574715147855	260.380622331124	319.679914799499	469.287485885584	335.812610643774	374.040764881022	327.066083221846	130.046052530033	347.711246960475	2.67375472146817	1.41886712498553	0.000471252434750496	1.49457786983766	up
neg_5414	Nodularin	424.755136554197	545.428164013641	624.162736507916	632.431334423751	705.575816431215	533.297674307803	778.040062510318	1157.84331316922	1161.49490408768	869.881364651624	1167.22323103135	1157.51081929874	577.608477039754	1048.66561579149	1.81553016875013	0.860390903668594	0.000486452039680679	1.40794691430336	up
neg_5452	26-(2-Glucosyl-6-acetylglucosyl]-1,3,11,22-tetrahydroxyergosta-5,24-dien-26-oate	338.039347143621	358.860653135423	336.618759429465	408.459137289904	450.088391987151	362.172151206278	500.444556459677	589.834376948049	461.471224690453	529.930907448953	403.962420103328	633.494645370263	375.70640669864	519.856355170121	1.38367711037492	0.468507320424833	0.00641425616324757	1.2279673352368	up
neg_5466	D,L-Buthionine	1228.50769369952	1171.77412173393	1400.45610701042	1034.64233590783	1032.4570187677	1135.36398659339	1435.46872459714	1475.69291444588	2357.6399313826	1359.39678231594	1722.16389849078	1717.20789451546	1167.2002106188	1677.92835762463	1.43756687358296	0.523629069756107	0.0169126059616703	1.1539115956417	up
neg_5471	PE(DiMe(11,3)/MonoMe(13,5))	299.388480270944	316.549093925759	339.050054867982	299.248481184735	14.2497571381264	3.39328401381229	691.471315127408	458.91774345715	381.761874505801	245.437094503926	419.30020171863	466.670889956691	211.979858566893	443.926519878268	2.09419198068849	1.06639370439457	0.024686413829053	1.1020233767177	up
neg_5507	N-Acetylaspartylglutamylglutamate	1215.27869334562	1291.22687368407	1230.38457869075	1297.16700271174	1196.90327128417	1010.76508544877	543.678536109314	314.467502987638	268.812856194181	283.404498918355	372.781934163778	216.462933743126	1206.95425086085	333.268043686065	0.276123178196989	-1.85661609987572	8.85995235598866e-08	1.57030052260094	down
neg_5508	Tauroallocholic acid	891.550674128217	837.653641481798	954.102280013159	881.4495043023	741.344651776988	846.604612357983	884.97791460105	963.376751611371	1173.21545238935	987.182003570386	1383.66784067012	1076.69921350653	858.784227343408	1078.18652939147	1.2554801253474	0.328239190465485	0.0291569009628297	1.08049172416233	up
neg_5563	5-Hydroxymethyluridine	663.466934849177	592.150423454249	607.930866494138	637.02623493589	622.255066281068	692.734268811461	805.354440851447	800.591522517237	791.401561882304	563.164775873605	1084.50665343068	825.511264919482	635.927299137664	811.755036579126	1.27649031214714	0.352182588532097	0.0476391870008272	1.02971760861693	up
neg_5583	CDP-DG(a-13:0/PGF2alpha)	6.70043472424724e-07	16.7364500013653	8.4078333207344	50.3888182823692	33.6082768140881	8.53137966908464	9.19729120079509	85.0657606351968	81.3719959822056	103.580735989527	67.3651696240318	86.1158832771686	19.6121264596142	72.1161394514875	3.67711984725323	1.87857619862992	0.0095823220699429	1.17565146488516	up
neg_559	Methylene dithiocyanate	162.404139186828	117.419371406632	118.999936522779	99.3353663115999	86.1537155434182	115.360716931191	41.6956202130017	47.1625243158994	48.7470667441695	15.2424145001681	94.3198054980428	43.331791379247	116.612207650408	48.4165371084214	0.415192697951225	-1.26814702383654	0.000989628283887507	1.33213158243784	down
neg_5591	dTTP	6.70043472424724e-07	4.27712044824867	8.80279879543846	12.181035489991	21.7417179962415	4.66593404651909	8.10700462726608	57.9939922300142	73.0375531008063	49.152211697708	49.6891400090035	64.6648603860487	8.6114345744137	50.4407936751411	5.85742053072212	2.5502654757703	0.0049254433023977	1.28298917823018	up
neg_5602	PIP(16:0/20:4(6E,8Z,11Z,14Z)+=O(5))	204.93659991889	307.507028988177	267.707319049164	571.840849799707	462.227971021559	299.801798138329	351.870383294714	940.287628351155	1277.82133701758	915.783476198652	898.546573917588	992.860314504243	352.336927819304	896.194952213989	2.54357372575378	1.34685691147511	0.00504477080193245	1.26948117509319	up
neg_5609	Demethylmacrocin	5.00158023016469	74.6587739422212	108.731887949611	204.178835174543	185.597758040884	93.1552292368115	208.539848557193	463.205148217313	387.77768827881	345.722777095346	350.103396310095	402.203123637572	111.887344095706	359.591997016055	3.21387552740968	1.68431405487915	0.000333018769345439	1.3914988969534	up
neg_5665	6-Keto-prostaglandin F1alpha	9405.17730477124	10571.4945196881	8557.2236195055	3747.70356540871	3346.10339799837	7291.67979130445	239.287208887742	327.648729200792	225.589997861318	92.119656106901	100.934183394862	100.429152333047	7153.23036644606	181.00148796411	0.0253034613303021	-5.30452144112	0.00230349251877766	1.43970168178053	down
neg_5739	Methylphosphonate	5186.92443696319	5082.15598593217	5046.73397098782	5324.7827849118	4381.71372780067	4731.08452772046	5261.6697813059	5845.49872330838	7326.47511523129	4873.76972944961	8105.05834051823	6865.17265046012	4958.89923905268	6379.60739004559	1.28649667648103	0.363447730036711	0.0387113549306519	1.06154623394418	up
neg_5776	MCLW	95.452955268622	98.5137206819691	133.140747553807	168.331949615385	171.867122837792	142.809407734478	163.84831419752	220.378744621581	216.946020746506	252.602243395625	179.036978856961	225.923897047402	135.019317282009	209.789366477599	1.55377297634694	0.635775725222543	0.0027255663084515	1.25706345673692	up
neg_5777	Bucolome	200.919007487599	1021.48222080254	1412.90672870072	1167.99183529207	2220.41271266374	1478.75369854276	65.0779545405856	48.3413555380944	56.9552598103926	83.1587236126992	34.4572738370491	49.0115735207459	1250.4110339149	56.1670234765945	0.0449188482452378	-4.47653525340278	0.00681571723396674	1.35680410080079	down
neg_5784	Gibberellin A105	1040.05655399158	6221.05562384551	7425.98856866451	6422.79002954961	11371.9522454458	7755.85659422696	343.294927945712	315.792830737626	395.930995101201	431.321339797861	251.149780331862	322.214733054515	6706.28326928733	343.284101161463	0.0511884284300361	-4.28803847590485	0.00550059309799993	1.37892581277285	down
neg_5785	2-methoxyestrone 3-glucuronide	120.845337673583	171.245280483113	153.955370335068	155.45952081317	220.622214432607	174.705793029104	6.70043472424724e-07	6.70043472424724e-07	6.70043472424724e-07	6.70043472424724e-07	6.70043472424724e-07	6.70043472424724e-07	166.138919461107	6.70043472424724e-07	4.0330313607317e-09	-27.8854882298452	6.03538119793563e-05	1.59402377634757	down
neg_5795	2,4-Dinitrophenol	2380.76755228845	2504.413203205	2686.73855292519	2550.57120021357	2319.32624242666	2533.20094754941	3047.43547328991	2920.11507237277	3483.60236763947	2683.17772569152	3745.40004834751	3504.03294707092	2495.83628310138	3230.62727240202	1.29440672622467	0.372291009686592	0.00566580832473462	1.30552290194157	up
neg_5824	CMP-3-deoxy-D-manno-octulosonate	30.4988349701074	41.0794031548878	41.6111282460472	74.5608998709765	76.1264226195817	34.4537147352828	96.7603474640473	92.8477338116079	145.445646537081	61.6761621150149	110.803494724835	202.159690145991	49.7217339328139	118.282179133096	2.37888283005022	1.25028421473556	0.0172606861639433	1.15484534405171	up
neg_5828	cmpentylf	9072.17896313472	7545.82835639735	7900.81993529254	10912.7590491863	6266.26701652131	7686.40489213311	670.025277384697	390.059694578346	392.655866314327	189.7155393205	513.069736198786	485.563165510099	8230.70970211089	440.181546551126	0.0534803877772818	-4.22484626356685	6.36417954919321e-05	1.54813313237546	down
neg_5831	Meticillin	8723.77293258475	7751.35697698113	7875.1342670591	10202.5254756667	6254.74863026028	7488.07045497911	2052.22956331666	1933.90227025793	2274.51653813992	1500.69674600977	2717.0925493967	2186.63422517826	8049.26812292185	2110.84531538321	0.262240651342222	-1.93103675202807	4.74456691056677e-05	1.53203426480001	down
neg_5833	CMP-5-N-acetyl-7-N-(D-alanyl)-legionaminic acid	11992.7917586173	9102.34806781849	9272.51451812305	17155.4011572352	6688.92712860253	9034.17660790466	6.70043472424724e-07	6.70043472424724e-07	6.70043472424724e-07	6.70043472424724e-07	6.70043472424724e-07	6.70043472424724e-07	10541.0265397169	6.70043472424724e-07	6.35652960269201e-11	-33.8729697140168	0.000874403951918553	1.4452354236018	down
neg_5835	Aflatoxin B1 dialdehyde	439.571560764485	337.450172857896	362.807057495573	687.159547816623	297.288893020458	367.590800802065	10.1725182829717	15.6103821127207	9.21490755783631	7.57210524112802	3.2086278960585	7.46207866111741	415.31133879285	8.87343662530544	0.0213657461197595	-5.54855649108092	0.00087888559678041	1.44522666725366	down
neg_5838	L-Proline	653.631686715762	627.287423222472	708.014462290625	630.954379494777	687.826960830353	675.572616400182	580.996745668808	479.843949469584	547.340290061689	521.743365415381	738.041884729876	524.300290536271	663.881254825695	565.377754313601	0.85162482025802	-0.231710097725915	0.0448805742975645	1.00933248292086	down
neg_5840	Alpha-N-Phenylacetyl-L-glutamine	3594.01049244009	3334.6625564839	3876.69189937125	3256.37003279336	3498.09935347908	3375.82353860028	3054.38203288376	2377.68585899212	2853.43256805236	2611.52567650889	3840.44084704557	2699.90599021004	3489.27631219466	2906.22882894879	0.832903034589671	-0.263779546066396	0.0382975575085461	1.01387895850163	down
neg_5857	Sulfapyridine	2511.25827566153	1760.06817073345	1169.60285122981	1419.73803074916	2994.08981521544	2225.25420636178	825.666362686646	896.956642215328	1079.53501830159	754.35880736505	1315.32432046309	759.509532676938	2013.33522499186	938.558447284774	0.466170976216128	-1.10106890975246	0.0109041784511346	1.25067110560733	down
neg_5873	Coenzyme F420-0	5.56315878696733	15.273957237026	22.5877609488457	1.68246654816392	4.65203860912418	16.7886018576455	6.70043472424724e-07	6.70043472424724e-07	6.70043472424724e-07	6.70043472424724e-07	6.70043472424724e-07	6.70043472424724e-07	11.0913306646288	6.70043472424724e-07	6.04114594258335e-08	-23.9806025193382	0.0219123563450526	1.22134138502342	down
neg_5907	Caribbean ciguatoxin 1	762.621936452884	793.490984472548	926.814515418755	659.605666355131	723.481898867708	687.509386201965	373.566116231319	332.703738757572	461.837155502553	322.45550937589	400.002586564206	447.863918521295	758.920731294832	389.738170825472	0.513542659666868	-0.961443969593127	3.39101883056764e-05	1.52670779589925	down
neg_5933	N-Formimino-L-aspartate	44.8145883752	61.8676630811226	87.8404093758833	89.9472208986126	98.835497367821	72.1927547360339	131.013009548426	101.80261841952	126.736203129481	105.979937775058	174.075171535417	127.596335184722	75.9163556391122	127.867212598771	1.68431705555809	0.752163736638772	0.00332829678085766	1.27329223092633	up
neg_5937	7-Hydroxyfluphenazine	788.146671224267	938.113640364409	947.280634230056	936.594189885051	1024.84097641818	890.437299991867	88.9566650210072	40.4994999402235	46.5969156670831	29.7691803344475	79.1617935160223	49.9192708040807	920.902235352305	55.8172208804774	0.0606114511809429	-4.04426580529655	2.77641454887618e-07	1.61969269539773	down
neg_5973	14150	9708.66960178588	10841.0923499049	8922.13865559786	4031.36762277901	4810.62354708754	8719.04795079297	869.863140040228	839.047858464004	640.608890769893	404.605680979252	362.850165328212	696.578225610208	7838.82328799136	635.592326865299	0.0810826196119246	-3.62446348972076	0.00134868566785154	1.48007404787057	down
neg_5988	Sorbitan laurate	613.590220028091	684.831613800182	514.577537508743	224.17008489046	211.46260816048	459.171119958325	6.70043472424724e-07	6.70043472424724e-07	6.70043472424724e-07	6.70043472424724e-07	6.70043472424724e-07	6.70043472424724e-07	451.30053072438	6.70043472424724e-07	1.48469462544004e-09	-29.3271866284605	0.00248589059894902	1.43464704275513	down
neg_5994	Allotetrahydrodeoxycorticosterone	619.974709397752	716.54134960367	616.267099940707	207.074639701445	248.145881205677	496.457041134261	2.70117898420279	5.56070979796038	6.70043472424724e-07	6.70043472424724e-07	6.70043472424724e-07	6.70043472424724e-07	484.076786830585	1.37698191038951	0.00284455265745147	-8.4575824966718	0.00249789268959816	1.439705716001	down
neg_6005	Plumieride	3007.81827570997	2791.48358658551	2848.87042039204	2614.22471472484	2096.04664983617	2421.33760131244	4253.63335163371	2794.84954269222	3506.89054469754	2888.8448618985	3994.62691598904	3054.94471229472	2629.96354142683	3415.63165486762	1.29873726424913	0.377109601761081	0.024490654526693	1.12665078257108	up
neg_6019	Premithramycinone	314.586102735404	313.959461646023	327.160849017556	306.509975994924	261.523037985625	285.613868512494	316.155221027392	347.990986504344	441.461273062478	331.419492674183	520.291462419351	416.258081728881	301.558882648671	395.596086236105	1.31183695456582	0.391588421589747	0.0312597478363977	1.08361220026687	up
neg_6028	Hygromycin B	1376.94065494855	1442.02034801498	1602.9342239689	988.871199782452	1110.22157025836	1159.46373999687	326.574414748846	293.978417206817	307.5616748053	213.053859157762	429.261464599326	245.904911346402	1280.07528949502	302.722456977409	0.236488009308289	-2.08016105868005	6.15059007578077e-05	1.55974647413433	down
neg_6036	cyclo-Dopa-glucuronylglucoside	5566.95461480981	6053.69766753355	6407.44783136633	7568.37186891877	6547.33943348775	5750.95139902446	848.696250159684	525.289319929251	529.226567906986	286.07033836517	789.915251137243	491.9417052139	6315.79380252345	578.523238785372	0.0915994500254625	-3.4485172535477	1.9307664299266e-06	1.59451347116139	down
neg_6037	3-Benzyl-1-(1H-imidazol-4-ylmethyl)-4-(thien-2-ylsulfonyl)-2,3,4,5-tetrahydro-1H-1,4-benzodiazepine-7-carbonitrile	2200.96158062583	2416.36645676795	2531.882429022	3110.06490611947	2648.70276978232	2205.99119845201	334.118647204487	164.954243669275	199.312573910172	102.572523631233	259.962280122021	150.957437942009	2518.99489012826	201.979617746533	0.0801826230525812	-3.64056657593967	6.33929087531345e-06	1.58445636209091	down
neg_6049	N-Palmitoyl phenylalanine	42.0772839971584	28.812670785856	49.5263337348437	104.297118600948	63.7030799808763	29.2129085278855	1301.07741648518	1341.22109493035	1719.47566088962	951.260429358899	1552.87017061412	814.384816886657	52.9382326045947	1280.0482648608	24.1800340109901	4.59574436873214	0.000315082258746615	1.53918709769684	up
neg_6052	5,6-Dihydro-6-pentyl-2H-pyran-2-one	7389.26606251969	8260.14004365911	6778.51021208362	3366.94537382729	3624.1337102656	6721.54836153968	581.098257544831	800.686216162704	341.317613905298	175.099352750848	298.007645676452	420.272816282316	6023.42396064916	436.080317053742	0.0723974138135785	-3.7879180276177	0.00103504396891744	1.49142741449691	down
neg_6070	alpha-Carboxy-delta-nonalactone	469.408156185058	493.409491162762	492.455076486678	445.11799113568	164.894948495821	179.290685866663	922.744114273252	675.318061030063	589.198487947854	437.415776551728	646.243150500389	627.249412487153	374.09605822211	649.694833798407	1.73670590619446	0.796353468730391	0.0127226632353108	1.17892262586525	up
neg_6093	5-Deoxydiplosporin	2856.39578813481	2677.26989257511	2898.05800364826	2790.26135671145	2279.46417587339	2595.49725952573	2743.44703548662	2993.61641973419	3686.94507034243	2745.23257970324	4189.44734914478	3490.96722363073	2682.82441274479	3308.27594634033	1.2331317437788	0.302326940813717	0.0463899052653311	1.0089174902178	up
neg_6094	2,3-Dihydro-6-methoxy-2,2-dimethyl-4H-1-benzopyran-4-one	887.875850478963	825.304499852766	894.652844129746	830.536884014161	683.648712472275	776.753581061488	854.004442053465	928.318281905281	1124.44644168758	852.801959109396	1275.22870361517	1059.18511400864	816.462062001566	1015.66415706326	1.24398205909696	0.314965678845931	0.0335915485463137	1.05120574201953	up
neg_6096	16,16-Dimethylprostaglandin E2	997.893361307684	1153.21944549571	973.825233449636	422.253161396022	475.85219456485	795.705941272562	93.9492610538304	108.473439019041	65.4825327062366	6.4297175380672	35.0833467545095	41.1226408746285	803.124889581077	58.4234896577189	0.0727452111317251	-3.78100391225435	0.00154288511121652	1.46297132511334	down
neg_61	Salbostatin	166.65233291447	207.719811346075	174.811323976229	107.382535208961	127.221777990146	140.571494085741	98.0925264068563	81.1284688562663	111.263898115689	115.590023528472	79.8236832929601	62.8824243091222	154.059879253604	91.4635040848943	0.593688016166317	-0.752223102872102	0.00628015928707708	1.25924139426244	down
neg_6107	Etimicin	623.878199849305	750.338346810743	761.998347286108	636.697150334431	706.575814726226	730.947498005294	908.629811889686	902.857799956919	1157.91000997838	730.14026595687	913.711613626085	1009.50238981302	701.739226168684	937.125315203493	1.33543242312384	0.417306973134543	0.00755302617573102	1.23134210095807	up
neg_6109	Butylparaben	4870.58669068981	4511.08502128536	4879.59498390822	4690.85543287573	3734.879987686	4146.584055433	4753.8654639944	5034.24195891452	6256.90892046979	4552.17434311146	7011.18855784176	5816.19531564285	4472.26436197969	5570.76242666246	1.24562458203981	0.316869320978672	0.0382616439652398	1.03687613925278	up
neg_6121	N-Carbamyl-DL-aspartic acid	387.84677146518	450.589952212642	494.653392357646	436.955563456456	434.47850345536	451.924462277908	519.073872735618	503.063713591809	499.04290708502	497.33016524136	528.87928247354	571.210877972418	442.741440870865	519.766803183294	1.17397369028958	0.231400076834614	0.00187793400780957	1.28542748863287	up
neg_6127	Ascladiol	369.677675028454	362.724482774479	356.319897085621	373.023175014813	291.423823274889	340.829045445709	379.329786667441	395.700295401665	461.758131710854	333.70154606341	526.447391053032	464.584991903463	348.999683103994	426.920357133311	1.22326860969125	0.290741230782448	0.0417029325266468	1.02921266580704	up
neg_6131	Glyceraldehyde 3-phosphate	1942.69068106014	1920.90333350323	1975.73978711951	2012.28777699631	1639.46791064701	1851.1262673475	1983.65683786659	2145.29321662037	2644.9712206807	1861.53477431624	2952.42319117612	2489.09664714437	1890.36929277895	2346.1626479674	1.24111339352027	0.311634932386792	0.0446487659886275	1.02870589024857	up
neg_6156	Prostaglandin F1a	2136.26427334194	2215.50312967433	2015.16430416041	1033.0438439769	1037.18597721865	1657.34017828328	392.337941318511	497.285575518342	388.82701459239	295.701028101746	340.079946482625	367.39173387085	1682.41695110925	380.270539980744	0.226026336533297	-2.14543720998018	0.00179194939538931	1.45059219853278	down
neg_6161	13,14-Dihydro PGF-1a	3691.73371305636	4162.03204890757	3318.43939052324	1667.58814058346	1690.82480289745	2869.34342664816	609.075333981729	613.371109501936	493.759373587795	351.815871367354	493.94872036538	423.590568695051	2899.99358710271	497.593496249874	0.171584343656085	-2.54301017585056	0.00227010049262993	1.43657112590893	down
neg_6180	4-Methylumbelliferone	1799.92946034052	1789.55906731289	1781.28230587763	1812.47370163423	1521.10816096405	1700.71349670173	1828.83464999172	1992.9874946171	2339.89651880183	1656.98580165166	2564.54693301519	2248.61997481472	1734.17769880518	2105.31189548204	1.21401163037246	0.279782242845904	0.0434520479812142	1.03106696424476	up
neg_6186	O-Ureido-D-serine	224.856385391544	240.175407734225	272.79202442618	256.034961497934	245.77516488663	221.753392707297	471.105808468558	370.176495258926	503.235996269469	372.840367632803	630.37417039403	453.792954235595	243.564556107302	466.920965376564	1.91703166026695	0.938874163679483	0.00201362227046648	1.42946484111566	up
neg_6187	Deoxynogalonate	204.694322689987	230.253069616288	270.304710424381	300.722849612534	266.086690414174	207.807431053424	659.268398279256	512.977409742252	646.899638719098	485.03963168288	942.964580047668	616.513602381647	246.644845635131	643.9438768088	2.61081424649516	1.38449981682604	0.00148966974284029	1.44625546107198	up
neg_6200	Amg-221	1636.72149424778	1546.65459967702	1661.21222221606	1636.42272985908	1291.7418814839	1418.46743410818	1663.5828094879	1766.43361029306	2173.64699394288	1637.78136668942	2492.82241809823	2039.59410382575	1531.87006026534	1962.31021705621	1.28098999252999	0.357259204966247	0.0244677136000572	1.1115749211452	up
neg_6206	Indole	88.267488916894	79.1469124296041	94.9583254007313	126.152256084664	99.9293624507116	92.5892234850448	235.68123134916	190.950295293883	216.143124843495	185.924246133434	287.491264290597	218.378850790207	96.8405947946083	222.428168783463	2.29684843691033	1.19965566014114	0.000137591624303642	1.52700310193677	up
neg_6220	Versicolorin B	957.629371239646	802.793201521487	1028.28135397633	1264.4765027231	981.636698009188	846.495008044668	2297.95379969278	1931.20155018676	2261.08242346296	2018.73933614606	2911.9334832919	2208.16906430558	980.218689252403	2271.51327618101	2.31735356720596	1.21247817831562	6.53989197179315e-05	1.54279844231083	up
neg_6246	Capryloylglycine	1333.87247694538	1337.37692141072	1582.15034243402	1196.16313699698	1038.53777381144	1155.50667790791	1374.7510785451	1596.87493156808	2338.72352126951	1644.14249834131	2672.04344272296	2129.06559794662	1273.93455491774	1959.2668450656	1.53796506853691	0.621022736055992	0.0185039373199128	1.13985529517796	up
neg_6248	Chenodeoxycholic acid glycine conjugate	196.870784733329	211.225474750882	125.23617443569	98.1978645788634	84.4806531794158	119.038001525055	49.970879640441	24.2930989329578	43.9759028660812	39.759469034025	80.2731475221243	22.7769250611703	139.174825533873	43.5082371761333	0.312615711995588	-1.6775378051983	0.00499124046820212	1.29259367320152	down
neg_6249	6-Formylumbelliferone	1051.73835915394	1031.37658248123	1034.18609159449	1096.89787135527	866.072700928939	930.448058212273	1069.81457402471	1190.60740625706	1401.32238745449	981.552881356591	1587.18928885424	1357.43670271572	1001.78661062102	1264.6538734438	1.26239845894908	0.336167349320253	0.0349402524349533	1.06689642793457	up
neg_6258	Dechloroethylcyclophosphamide	2178.73317566249	2024.02788621491	2085.19689125585	2158.44315541881	1763.25381477424	1923.502961644	2137.87140453183	2404.43750801116	2837.3428451865	1982.14799942049	3182.07840084176	2683.18238751247	2022.19298082838	2537.8434242507	1.25499566476147	0.32768238056017	0.0368570629349372	1.06095528257186	up
neg_6268	(Z)-Phenylacetaldehyde oxime	3237.2085702161	2885.96556240486	3318.42957456773	3086.33693750765	2358.46135861804	2701.60607521165	2960.40807907933	3282.94459487171	4383.90737225294	4260.06522291032	5410.42388430605	4128.66283781863	2931.33467975434	4071.0686652065	1.38881059652584	0.47384986059733	0.0222012000792163	1.11814774395304	up
neg_6277	2,5-Dihydroxybenzoate	182.462124323214	170.341618213192	174.828539427846	191.165328291799	160.686778503755	173.04278437876	192.234475173617	212.349459919538	226.251712839802	158.408630966528	267.607616587088	226.831331171954	175.421195523094	213.947204443088	1.21962003397088	0.286431753945904	0.0498453256364672	1.02167882628358	up
neg_6280	Pyridoxal phosphate	1109.38292458379	1058.62796569612	1053.22300013395	1092.6156779049	883.502606600318	957.731916939823	1138.60536573851	1320.59472896531	1473.561597065	955.386868586519	1498.17923116416	1314.9944890954	1025.84734864315	1283.55371343582	1.25121317039375	0.323327603788708	0.0270194946637368	1.10148558628013	up
neg_6282	Salicin	358.435072235108	313.429718226035	370.227245458482	521.803172084808	395.89094461533	367.893280829233	1030.21878425474	876.852505811953	1050.98275503529	873.68337481626	1309.45644624477	1005.85600448274	387.946572241499	1024.50831177429	2.64084898560859	1.40100180474516	4.81715755418772e-05	1.55350043982731	up
neg_6286	1-(5'-Phosphoribosyl)-5-amino-4-imidazolecarboxamide	6684.03241257051	6270.19301266859	7274.28156943665	8514.15202886353	6629.12671175136	6489.07242541303	14195.1094181951	12796.4087687712	14762.5638631566	12431.5169721749	19463.6009540064	14743.5474284954	6976.80969345061	14732.1245674666	2.11158469483497	1.0783261142327	0.000356156127971146	1.50659018819694	up
neg_6293	Androsta-1,4-diene-3,17-dione	103.669192960713	107.99413352528	98.8847295625657	91.9007632172125	102.186940552635	98.891651324344	47.0984863096497	32.7474588226766	45.4072460983518	15.2112141732636	56.1669441478474	48.876171740547	100.587901857125	40.9179202153894	0.406787689771173	-1.29765207393876	6.21534435567985e-05	1.5426390053975	down
neg_6306	Chenodeoxycholylcysteine	1321.44566222316	1379.40607936857	977.979470578919	376.252674144106	352.648904140405	800.887480214144	40.762224662972	10.5214616728657	27.6587243455286	13.272247713454	40.6342328853396	4.08400322737363	868.103378444884	22.8221490845889	0.0262896673959182	-5.24936029997908	0.00555935213901851	1.35873319557763	down
neg_6312	Patulin	83.7799479546695	73.6890476896161	76.8501683065004	86.4099687878537	73.569056776746	74.3137450581406	81.4404951507161	96.3096587543795	108.559929357223	81.1980737779053	120.217496255099	99.1658446202573	78.1019890955877	97.8152496525967	1.25240407811999	0.324700111348643	0.0234799187587011	1.13263225152336	up
neg_6344	Valienone 7-phosphate	150.809189702378	144.901697025712	142.346482123965	148.228436085669	118.960951805625	140.061829642012	152.428080419079	165.251963140477	195.318199865247	134.83452461714	200.473376841432	201.504539110852	140.88476439756	174.968447332371	1.24192596751364	0.312579175583926	0.0305685961711919	1.078397004458	up
neg_6369	Carboxyiminocarbamic acid	78.9985149111455	75.1141499984425	70.2341981139175	69.2110018883306	64.042063367595	65.1738162037909	76.3189741575898	81.9319234987391	102.571764532059	68.8494685733016	106.268151956121	95.0987096682501	70.4622907472037	88.5064987310101	1.25608318708433	0.328932013289926	0.0314356493039916	1.07392302360854	up
neg_6379	Shikimate 3-phosphate	188.365643806043	165.352819124554	171.181066481536	170.886695427853	162.38138695831	172.60468354991	193.985072367407	186.617030218281	224.405887752019	171.164796860169	275.247260662057	244.663000412468	171.795382558034	216.013841378734	1.25739026370957	0.330432497120133	0.0396506365142201	1.06132078152197	up
neg_6395	Methyl 2-octynoate	705.819160110711	626.671734026534	661.88328361061	664.459380184661	661.806670598595	737.015848130726	1296.86508739351	1201.69822131818	747.613144881242	563.479027637574	953.14225057421	1090.89694218803	676.276012776973	975.615778998791	1.44262957811064	0.528700908681333	0.0465011118293097	1.05191505580383	up
neg_6431	D-Xylonolactone	70.8753850515841	61.2248275807874	72.1714526384149	76.4128761047194	62.3894807596498	41.7866041023216	70.3309598300103	88.1098671394102	101.875212101723	72.9977099369183	114.559579951929	94.3677209590173	64.1434377062462	90.3735083198347	1.40892835731245	0.49459825382083	0.0134401712269443	1.15657841959485	up
neg_6444	LysoPC(14:0/0:0)	14983.8769453164	15749.7363577221	12928.9301335675	9216.15630729821	8425.70791791442	12173.2560886666	8356.37706217347	5893.0308340683	8822.22933774521	8190.37935366927	11889.5375429813	7780.58932162808	12246.2772917475	8488.6905753776	0.693164981744936	-0.528729322586389	0.0300637721793571	1.03924139424362	down
neg_6465	Alvameline	558.302749577919	499.41789981891	434.322617463219	525.113688010416	47.313428613939	19.8824870082288	1132.88740998111	876.700692308073	611.878397998547	418.519032188675	816.26206128792	855.736017241715	347.392145082105	785.33060183434	2.26064582332087	1.17673498193315	0.0115016655855395	1.19328577204858	up
neg_6504	N-Linoleoyl Proline	4438.51086274629	4777.50399999034	5190.36019316456	4135.03287484208	4093.74690720721	4258.96422423049	2452.80942007361	2485.48129144661	3027.37166503195	2138.3350835703	3424.42163310691	3088.63001408068	4482.35317703016	2769.50818455168	0.617869247506875	-0.694626525255168	7.49633805803186e-05	1.47322541455149	down
neg_6507	lys-thr	495.143673409445	587.618463621852	460.729876648854	248.564731920232	191.976809915246	502.089248425211	89.1694676498726	69.4192679299765	82.0318614277161	52.1769496187612	41.4527328229438	43.6909993794617	414.353800656807	62.990213138122	0.152020358056989	-2.71766355739498	0.00258594729007384	1.42506686899683	down
neg_6613	Docosa-4,7,10,13,16-pentaenoyl carnitine	798.332457691441	346.251715782083	1380.13891478015	859.041894285522	887.118459084517	495.28288998159	23.6872249885907	6.70043472424724e-07	6.70043472424724e-07	4.35989583104791	21.2375805806789	3.33268470937818	794.36105526755	8.76956457496377	0.0110397715457111	-6.50114587212239	0.00304672343505368	1.38898769081521	down
neg_6644	5-Oxoavermectin ''1a'' aglycone	2880.21070780862	2802.6056995063	2797.40832138885	2086.7046964349	2135.25559211954	2407.67171419216	4803.2143102673	3533.24601863577	4937.16793906401	4746.63654434028	8593.30959633752	4581.40366947932	2518.30945524173	5199.1630130207	2.06454492802658	1.04582381436581	0.0121018670657808	1.24279157880091	up
neg_6648	PE(P-16:0/22:6(5Z,7Z,10Z,13Z,16Z,19Z)-OH(4))	2230.06452237894	1450.04157436479	3004.58369843123	1895.8516436732	1461.88415176218	1292.94519006001	2859.1834963008	2634.86255610663	2944.47867709162	3431.67736999654	3088.97688757872	2393.6057905572	1889.22846344506	2892.13079627192	1.53085285990136	0.614335622816791	0.0108898671961922	1.20207342415606	up
neg_6651	LysoPE(0:0/22:5(4Z,7Z,10Z,13Z,16Z))	202.079880019019	339.667985376252	306.062291969255	47.3056047274686	171.118645934145	213.02960966726	1058.09630443786	283.743259263895	769.708261579277	1255.76800095634	2228.56171460968	521.422673799324	213.210669615567	1019.5500357744	4.78189031352284	2.25758103804797	0.0346271981074085	1.09160317517525	up
neg_6675	LysoPI(18:1(9Z)/0:0)	65333.6033197647	66903.3954228374	60177.1095275167	52902.4711849771	47651.6339456092	58874.4898776846	94510.9237864455	60473.6711765879	92794.6296092979	79557.4403340131	111085.926263277	85927.3475931772	58640.4505463983	87391.6564604664	1.49029647020395	0.575599359913349	0.00686639957911755	1.2712565495101	up
neg_6680	Ganoderic acid K	5437.7180037718	5437.18845861553	5038.44863073935	3582.50740062624	3336.34388935679	4507.67470721519	9967.35524751078	7020.14356011578	11620.3081241289	8837.93196562708	13628.9566197673	9567.20085272444	4556.64684838748	10106.9827283124	2.21807462035138	1.14930790138782	0.00110087522004233	1.41939981042748	up
neg_6683	Vignatic acid A	3333.66999234007	2869.71746757027	3222.55663442542	3957.13166024533	3415.50309114121	2968.92570317043	4440.35166983727	3935.78111605545	4427.14536256093	3085.80399659409	4560.42206570672	3902.04293834745	3294.58409148212	4058.59119151698	1.23189789024057	0.300882678639435	0.0214989742040823	1.13623554652186	up
neg_6699	Oleoylcarnitine	713.232563290053	757.367008307492	1168.75135816577	792.997367193352	766.997878894896	693.856811745913	6.70043472424724e-07	42.1141282708035	30.4887460627412	6.70043472424724e-07	17.1572209064562	6.70043472424724e-07	815.533831266246	14.9600162083552	0.0183438327569163	-5.76856108291975	9.359572572681e-05	1.56788394087161	down
neg_6709	Icosadienoic acid	24857.7378040572	23332.2172649944	21150.4087136826	12331.7167564782	48177.2255566015	53807.8272938457	6429.38939739812	5513.98201246925	4925.34246766912	3122.600110484	4906.56301615111	5187.73088181715	30609.5222316099	5014.26798099812	0.163813990400019	-2.60986952045539	0.01244774523137	1.30234629551256	down
neg_6715	Undecaprenyl diphosphate	3453.91877188536	3539.37188736344	2559.58105516505	1275.95478185328	1281.66994515985	2398.65722151984	771.697887963908	316.23348344806	474.203933768836	573.862924217158	775.741897871098	615.99030609355	2418.1922771578	587.955072227102	0.243138263975497	-2.04015113898	0.00586273371912156	1.3375763390565	down
neg_6716	LysoPE(16:0/0:0)	109972.708759229	108981.411767792	89880.9450009964	63209.1595774123	56399.3447136267	84576.7048873906	31018.1317538037	25456.0587965278	37170.1777925512	26726.8934869976	41282.3050682553	28606.1769122842	85503.3791177412	31709.9573017366	0.37086203643567	-1.431045502024	0.00148871187083946	1.42729961625479	down
neg_6732	1-(4Z,7Z,10Z,13Z,16Z,19Z-docosahexaenoyl)-glycero-3-phosphoethanolamine	3593.77320072948	4049.64543705156	3599.46188438917	3512.97521730154	3205.86784775657	3864.03156426934	7363.40369295162	3877.7465415626	5190.60165314879	6384.01803054697	7305.83330653792	5841.62817266758	3637.62585858294	5993.87189956925	1.64774282254091	0.720491086211556	0.00675995590560066	1.32353251268593	up
neg_6749	Peimisine	1104.99630839886	1101.93164928146	903.466027128347	480.173500213444	467.498113642385	770.472840776274	323.688122238318	200.411416413262	375.372012127743	242.445054367673	360.70509641821	259.784967751899	804.756406573462	293.734444886184	0.364997957750798	-1.45403970308934	0.00626453171491211	1.31580385686196	down
neg_6750	lpe(22-2_0-0)	202.329675362285	267.358502374803	206.795115721013	59.312536705337	70.8534167346765	117.790430573045	35.1692248423227	20.0297228525251	53.436157966266	6.70043472424724e-07	53.6006095935749	60.1024317979762	154.073279578527	37.0563579537847	0.240511255781365	-2.05582368205641	0.0175246718920006	1.19384072512957	down
neg_6752	CDP-DG(i-14:0/PGF1alpha)	2127.14950152677	2615.30178752822	1577.36730237877	789.42275097646	610.08734629606	1139.43048359901	119.72810805139	16.8121451212467	54.79175973183	37.2743795911503	185.941358201443	48.1557701155207	1476.45986205088	77.1172534687635	0.05223118856861	-4.25894465584191	0.00705813132693505	1.32637325381256	down
neg_6754	Mutilin	5859.74353161605	6033.12241864295	4988.36529365095	2419.37166432996	2095.36951600719	4119.15308312966	994.966251193107	1086.09737466717	1060.21505087975	614.207301829362	988.990552173347	1013.06843669754	4252.52091789613	959.590827906713	0.225652229920472	-2.14782705939342	0.00487942621779527	1.36719508885089	down
neg_6760	2'-Deamino-2'-hydroxyneamine	131.246843146554	149.214259674891	164.429753459316	105.089400487591	132.774766374818	117.452771156079	261.435586821651	175.080690517272	317.322063305478	318.855413288146	318.496558434396	263.074057036655	133.367965716542	275.710728233933	2.06729349700006	1.0477432250516	0.000932921828427069	1.42544764418135	up
neg_6766	Dihydroxyacetone phosphate	52.4523135414616	56.3285742350967	54.2271224893853	81.0946169176674	52.439843078698	68.9832929852261	70.6011850890585	79.3293939274845	73.7825061853237	65.2734367895311	118.43835778888	100.585136143	60.9209605412559	84.668335987213	1.38980632010678	0.474883846624846	0.0396296851234333	1.01616581752096	up
neg_6771	LysoPG 18-1 (2n isomer)	648.650785295998	834.39772529022	656.378812254131	218.495006779469	222.087854178073	538.938932637008	388.375356287302	60.6513345950775	84.4689182449622	212.024757407892	244.743241130139	117.80548818337	519.82485273915	184.678182641457	0.355270013867785	-1.49301216999498	0.0207634168367065	1.12034860865282	down
neg_6774	Sativic acid	2807.25863265525	2664.59400043657	2803.99554743092	2600.30043380114	1991.58084718638	1210.03710941765	6289.40316122075	3915.71686659655	3466.89652534592	2278.97412917083	3810.23067050946	4763.95100893852	2346.29442848798	4087.52872696367	1.74212097055432	0.800844806232599	0.0237351780226709	1.14141930525811	up
neg_6779	1-Palmitoyl-sn-glycero-3-phosphocholine	20416.6567483452	22196.7677940537	14906.6049461312	7751.06798343111	7540.4700355254	14245.7623010027	2761.80968764135	1406.0311775976	2202.05886594004	2595.748983857	3184.03808079421	1809.09963185286	14509.5549680816	2326.46440461384	0.160340162722541	-2.64079225140878	0.00446842833932761	1.37557915149081	down
neg_6780	Cyclomarin A	2278.37623241758	3039.23261498176	2652.26905738627	1487.58611421321	3307.49739440331	4122.44054532137	2265.47139202774	1731.47416594415	1158.20011138728	863.530063032317	1555.37980901533	1033.09966743337	2814.56699312058	1434.52586814003	0.509679063119238	-0.972339004258233	0.0118492525711881	1.21357766372156	down
neg_6790	Neopikromycin	592.990971970679	497.140369569733	391.313435984143	282.155870749108	159.063804205964	356.721291131459	0.00383124684007165	0.297220148906496	0.0557877658212415	7.70216238774419	31.7355683170102	6.70043472424724e-07	379.897623935181	6.63242842272761	0.0174584625037277	-5.83992967753794	0.00186068931089463	1.43285476330892	down
neg_6793	(S)-4-[(S)-2-((S)-1-Formyl-4-guanidino-butylcarbamoyl)-pyrrolidin-1-yl]-4-oxo-3-(2-propyl-pentanoylamino)-butyric acid methyl ester	1947.73218224907	4301.27791468986	4670.8745500085	1565.88687192101	3838.52407407469	5168.96939072881	2768.87249484628	659.322959795474	536.024357607307	1595.11621239701	379.247466614438	539.93873226682	3582.21083061199	1079.75370392122	0.301421037169036	-1.73014798398912	0.00752199227962814	1.24965114875368	down
neg_6805	Contignasterol	10026.1567591488	11161.4337187738	8994.973613202	4213.75227624965	6089.39908105313	8829.21755281842	3546.8203859895	1036.18687743056	1824.52853939832	2361.25340931777	3115.63419524297	1624.94547919626	8219.15550020763	2251.5614810959	0.273940732845244	-1.86806429542069	0.00154955398128018	1.41816039884115	down
neg_6814	lpa(20-0_0-0)	2799.6953188223	3078.83709474728	2042.25130847089	1150.59616551552	1084.65782205906	1904.8015525945	625.994825998296	426.527524342212	506.515127126445	442.226166505411	686.152396657978	571.182214794393	2010.13987703493	543.099709237456	0.270180058334328	-1.88800689988282	0.00691186946282149	1.32758683138386	down
neg_6816	Gymnodimine	25642.0101198679	24685.2437319794	23383.7387542618	18274.0109800435	16729.8096168352	20592.0307160636	29032.9291156215	21435.3056478971	35434.8403364698	29802.8120460803	48582.9793404627	26225.932639502	21551.1406531752	31752.4665210056	1.47335433571714	0.559104434383558	0.0455339686114105	1.01176979019125	up
neg_6822	Gentamicin C1	8872.22450384021	9546.32698189141	8001.01058274062	5023.11744101715	7496.51000048885	9771.97727423446	7199.48964839408	5602.90470059142	4320.75815090325	4311.657922577	7230.66755558013	5463.31902271158	8118.52779736878	5688.13283345958	0.700635998968077	-0.51326297857373	0.0227643095828268	1.0989800478758	down
neg_6824	Tropine	2696.97408987473	2431.36253176956	2355.09696340992	1260.22298103632	1193.86325298908	1816.33345760661	453.980248303724	411.61350800673	414.064145509857	222.91097339233	383.277401246799	508.096796899877	1958.97554611437	398.990512226553	0.203673043810042	-2.29567304308127	0.00164603398481851	1.44443944794428	down
neg_6825	Volemolide	28742.5405422533	27268.3556578879	23914.7377546035	12860.6311664238	11117.0206984917	19026.1840095943	3288.43779664059	3607.79999895259	3733.12839658072	1828.43489054987	3225.22806502815	3226.26418526762	20488.2449715424	3151.54888883659	0.153822296307663	-2.70066345998085	0.00217380195509431	1.43182811339573	down
neg_6826	20, 22-Dihydrodigoxigenin	1394.85097910038	1317.42683532794	1162.57979017939	631.433683339346	457.934270737475	840.795709549885	103.082905815048	95.7248430560135	77.3013278883154	17.2290219320929	6.70043472424724e-07	86.1619306884026	967.503544705736	63.2500050083193	0.0653744426616614	-3.93512944780612	0.00204638873259595	1.42945933339703	down
neg_6829	LysoPE(P-16:0/0:0)	47164.6784966019	48280.2277160299	39424.9321905657	28018.8021038709	24039.5330848687	35977.9367840025	16193.5132934478	11739.9339546534	15339.9421826484	14038.2801020717	17828.2925319609	12417.8764712595	37151.0183959899	14592.9730893403	0.392801428316039	-1.34812791925533	0.00202762647930906	1.41199602098027	down
neg_6830	Castasterone	74.470787979585	90.6983594811984	148.298224523413	81.8847031305866	124.44098021085	97.6726913392114	530.532309246138	533.523651759953	749.395165824245	617.249607996536	862.570126083127	653.898268970494	102.910957777474	657.861521646749	6.3925313285807	2.67638732585836	8.81548963127733e-05	1.5519137646954	up
neg_684	5-Hydroxyisourate	27.2896645471196	12.3997723385088	19.6676628171993	24.6192142405019	15.5609275527256	20.5250765743375	30.0778087978292	30.3070656699884	28.5109224987654	22.3537895333096	46.3036755882013	33.3914613110903	20.0103863450654	31.8241205665307	1.59038011649278	0.669371625030579	0.0155664335100251	1.15347822095007	up
neg_6851	Janthitrem E	272.078027766713	359.409492670421	214.966000193209	133.04499878438	56.6723099611978	99.2648763291109	87.2415714438391	37.4996095115695	55.8176345761108	47.1259086488421	94.5027774079009	23.1728216161054	189.239284284172	57.5600538673946	0.304165459540416	-1.71707176226881	0.0361749918296286	1.05590367001617	down
neg_6854	8(S)-HETrE	1944.48993989288	2143.04341450411	1725.32310691331	908.357259628864	793.136495678564	1511.12413586172	270.599020566185	454.468139348955	234.769154230718	116.977828241546	52.2458810341374	366.398414214352	1504.24572541324	249.243072939316	0.165693057143868	-2.59341494274418	0.00192478236440103	1.4204512453857	down
neg_6855	LysoPC(16:0/0:0)	308.005841142204	255.983287661297	235.702482709498	156.42195992527	186.823439476151	186.193232461244	751.074925359174	367.224393937655	661.287413073099	748.734275874046	1197.85048433249	472.27929884666	221.521707229277	699.741798570521	3.15879562017947	1.65937459511193	0.00908254859542648	1.28849509880772	up
neg_6860	Desmosine	64411.901326503	67525.4642762637	54412.7669731118	35304.0995539435	31502.4079573596	48057.010363708	28242.284378591	17972.3631874255	24333.3386300858	19627.3096963974	31204.8827545858	23038.7181153989	50202.2750751483	24069.8161270807	0.479456679822785	-1.06052762506246	0.00609857649965619	1.29239126662048	down
neg_6871	2-Hydroxymyristic Acid	6999.78360180468	6145.05310820035	5370.91776572493	3477.07001566771	3085.03849824002	4870.62076520026	743.580611331631	805.072470280357	1448.13192285249	826.532130106488	949.107023899093	740.171778765486	4991.41395913966	918.765989539257	0.184069283185164	-2.4416791998334	0.00102389786971537	1.46870457285788	down
neg_6898	N-Linoleoyl Histidine	43054.3460576251	43343.2721951146	36025.4042229649	25486.6463278106	21390.0595962408	31348.1717976491	15291.9876876001	12139.2654213295	17802.0967716604	13874.0508363547	20581.6002197467	14252.6342070341	33441.3166995675	15656.9391906209	0.468191468992709	-1.09482944782326	0.00366796756068684	1.3400765658538	down
neg_6915	D-Urobilin	8501.18608794969	7463.54658185832	7433.43480544937	6283.41500301874	6233.0733095213	6185.57192162557	4356.07169478701	2879.4700970714	4181.1036890361	3581.51256900038	5299.36294960466	3809.58342172043	7016.70461823717	4017.85073687	0.572612209786796	-0.804369661694601	0.000162266071337469	1.42142274615219	down
neg_6921	hydroxyoctadecadienoic acid	29.5345503357101	16.020165567756	15.960736647214	6.70043472424724e-07	20.8914420508583	26.8987859378615	81.1038423607201	87.8283812369699	71.187777362315	66.2867435817467	60.2370970275615	162.899196509731	18.2176135349072	88.257173013174	4.84460672327153	2.27637955492526	0.00522851740055627	1.30066580961685	up
neg_6933	CP 47,497-C8-homolog C-8-hydroxy metabolite	4326.93918484284	4288.15305934172	4413.07838627024	2792.94092857762	2258.98905374693	3076.97143359907	708.822069450848	1107.63153635286	1000.01149586027	330.83344806328	785.050235019025	842.577783072477	3526.1786743964	795.82109463646	0.225689384492885	-2.14758953324571	0.00052310358785348	1.48294142880729	down
neg_6936	Cholylphenylalanine	274.982425256245	419.626910712648	262.659329735939	187.687950714774	150.558180985255	211.295211638599	13.4807706053132	6.70043472424724e-07	13.1489840801264	6.70043472424724e-07	71.8945584858991	6.70043472424724e-07	251.135001507243	16.4207191969115	0.0653860238451784	-3.93487389478589	0.00122086413673915	1.43950683076043	down
neg_6948	11(R)-HEDE	2882.24569236795	3270.51958477558	2338.99728611332	1080.47142444442	856.437098937011	2113.48434607442	296.045572376999	337.957635260661	227.962095147885	17.8200688607763	110.971661602943	174.405360194745	2090.35923878545	194.193732240668	0.0928996933338116	-3.42818235556205	0.00454045480854956	1.37304772310386	down
neg_6951	PS(18:2(9Z,12Z)/20:1(11Z))	373156.37527923	322714.007626133	318708.357344642	362527.764956832	252245.435711716	262317.403658549	370590.768938894	399357.405259058	474566.111054709	295706.117360821	461361.819471662	382268.951848682	315278.224096184	397308.528988971	1.26018385864722	0.333634235794814	0.0361140576695024	1.04287845325988	up
neg_6952	3-Oxohexadecanoic acid	4507.15501450924	4706.97195711676	4128.16392344	2884.65857861834	2650.4337630447	4096.78715112913	1111.22277543193	1308.94603982357	1319.15884437356	922.609775792275	1396.27632870666	1301.98059789466	3829.02839797636	1226.69906033711	0.320368232574462	-1.64219699639004	0.0005366605939592	1.50735828746223	down
neg_6955	1-O-Hexadecyl-sn-glycero-3-phosphocholine	3064.09994521423	3403.78802471431	2652.47913008875	1461.40275423161	1713.48343640056	2620.58570232557	804.136711123256	905.952434235884	669.044916411474	674.716982213522	832.793886109167	554.791573005898	2485.97316549584	740.2394171832	0.297766455188408	-1.74774685829169	0.00215190868358264	1.43736707752525	down
neg_6957	1-Heneicosanoyl-glycero-3-phosphoserine	2279.12192001844	1722.61685221062	897.816801972727	367.955897271367	510.14743616145	994.376170209934	148.711684138612	61.8926742083935	79.9410624651042	76.3266821989702	222.111735147723	71.9214997999611	1128.67251297409	110.150889659794	0.0975933128463834	-3.35707389294845	0.0192969189595256	1.19301093306058	down
neg_6975	Nordeoxycholic acid	3686.07109803623	3415.12004899786	3786.90536445871	3710.52715660874	2461.30664380812	2780.3704136568	3566.46881358732	4321.29757017062	5356.86437879035	3584.59299006238	5605.89710260529	4980.40962604711	3306.71678759441	4569.25508021051	1.38181022860884	0.466559496302103	0.0170390494768084	1.1320618471073	up
neg_6978	Glycodeoxycholic acid	5078.82608772961	5691.50032118314	4521.12250211309	2984.62743345414	2811.19148721823	4274.87728087602	1715.28179074901	1185.76034935026	1694.34220967327	1503.40163114968	2072.42905273718	1461.88730804865	4227.02418542904	1605.51705695134	0.379822065481838	-1.3966043746645	0.00189962432518328	1.41981285795519	down
neg_6992	Peiminine	4307.90743751527	4444.77934762095	3525.1543245058	2447.07566591201	2136.79320816331	3210.17866198479	1393.15300166846	1116.40131191664	1559.33437096242	1104.55776559518	1527.50475491406	1294.79517289244	3345.31477428369	1332.62439632487	0.39835545718122	-1.32787175595626	0.00293272786665102	1.39029050632118	down
neg_6997	Calcitetrol	194.616565049223	196.862366507216	186.174507535125	243.900816218285	4.10812499614144	6.1393468637909	435.128159114857	512.928926323172	166.3159248146	163.206443032554	211.740998493902	416.143478374057	138.633621194964	317.57732169219	2.29076697957398	1.1958307128937	0.0444241309966965	1.0081830049204	up
neg_6999	viloxazine	4106.38530687574	3323.97559194423	3644.15898239584	2551.70161699884	2611.11411312084	2817.06827891731	1638.68370158241	1178.15454945402	1631.25840639876	1286.96266393297	2014.45524861675	1600.08783479046	3175.7339817088	1558.26706746256	0.490679344188674	-1.02714755440397	0.000654887073248422	1.42071643857407	down
neg_7011	LysoPC(P-18_1(9Z)_0_0)	748.059020797106	896.384561782359	797.90359402497	409.239045708832	758.611197469273	1229.33951564255	243.747682442982	180.496260099533	308.04611178856	241.629840279009	259.776649234026	119.076772676898	806.589489237515	225.462219420168	0.279525362564918	-1.83894890381684	0.00241461475439922	1.43665121841185	down
neg_7019	12-Methyltridecanal	4173.28063708017	4486.57046164701	3824.5349355932	2406.18765423155	2155.85838347551	3668.40697641391	480.547436035233	662.728638104943	560.474081030529	408.81382791857	539.771590535613	531.84322272552	3452.47317474022	530.696466058401	0.153714870238878	-2.70167135808138	0.000632684174023232	1.51311998264391	down
neg_7020	3-Oxo-5beta-cholanoic acid	2285.0656428973	2528.96493120171	2037.58392616055	960.257208647911	756.764559062225	1484.28867007068	191.770065802493	209.6987668531	117.449269930467	18.4407428421839	129.767930018674	153.430114154938	1675.4874896734	136.759481600309	0.0816236960545542	-3.61486815010683	0.00334896660557448	1.39963846112111	down
neg_7021	[3h]Thienylcyclohexylpiperidine	1052.90906326559	918.552570420156	998.311179282705	803.933785918007	819.277120704946	584.553771298033	1310.60074088067	1444.54563238389	2209.7434987228	1440.10533667533	2466.00555669025	1597.39581493191	862.92291514824	1744.73276338081	2.02188716135912	1.01570248473345	0.00475553700813084	1.31490935215356	up
neg_7023	PE(18:3(6Z,9Z,12Z)/18:0)	8709.80702735436	12010.9064974732	18942.8124388965	41456.6952956941	32603.8124794287	49903.9612474557	22275.9017538446	47383.2073760662	82546.1785435006	46912.8354955317	87384.2403871652	74832.8865947965	27271.3324977171	60222.5416918175	2.20827279696945	1.14291840514361	0.0271975878731358	1.03027883223467	up
neg_7026	PC(16:0/20:1(11Z))	22771.1267416159	24583.49631487	28436.4364614941	38654.2939776608	29491.5328961195	35006.7149762023	28333.6263045235	39311.4233532184	58749.8780858457	32488.6085040763	59228.0217810806	54925.5862045435	29823.9335613271	45506.190705548	1.5258279264864	0.609592273049087	0.039051310031355	1.01839421328425	up
neg_7030	(2-aminoethoxy)[2-[icosa-5.8.11-trienoyloxy]-3-(octadecanoyloxy)propoxy]phosphinic acid	70365.7830606314	70431.3963736651	75950.1596628839	61108.3544168357	52487.9470270183	68704.2322088062	71043.7113695567	79978.4788203412	98019.2582468234	66357.5275062945	117794.737259043	105658.881795383	66507.9787916401	89808.765832907	1.35034573993392	0.433328839444335	0.0383756423043972	1.01860834367379	up
neg_7035	Oxotremorine	1998.4193828971	1449.59709160532	1527.03194937814	1670.03802765111	239.661767130642	294.010648729893	3044.80771745341	1683.07618619954	2541.25534709525	2292.95361290419	2636.85272951607	2900.53555334816	1196.45981123203	2516.5801910861	2.10335538850628	1.07269263224664	0.0058531340350485	1.28505907362348	up
neg_7036	(��)12(13)-EpOME	9787.10511740702	10878.2687719813	8632.37238552514	5111.7830739735	4944.91163407306	8931.42473763951	2681.3495681657	3100.03275537856	2803.77941414369	1713.94845981414	3032.77217316867	3051.72918441111	8047.64428676659	2730.60192584698	0.339304500614812	-1.55934752846474	0.00277274828615821	1.4094593933381	down
neg_7037	PL	757.130504618224	790.048172966617	612.284830734065	435.542459416237	285.585436125082	368.896746367432	80.4459264265342	68.3444809478326	20.8179579576816	20.9931094141824	157.998644373345	10.4199662084297	541.581358371276	59.8366808880009	0.110485119111098	-3.17807602418763	0.00188477843396158	1.39970740244464	down
neg_7050	Tri-N-acetylchitotriose	864.79268839175	856.961760313633	656.000566115463	594.465689155824	242.628460378443	359.454128430859	13.5236589747771	72.8567080197883	95.3974301896819	27.2794672361435	16.5480059866641	35.6213758453853	595.717215464329	43.5377743754067	0.0730846335227553	-3.77428808689318	0.00298159508417604	1.37806024819965	down
neg_7056	LysoPE(0:0/18:0)	325045.510610172	320330.166062999	254621.191553329	197353.448826584	144482.417418066	226774.357043111	76878.3128498895	72865.0922244261	96783.78339264	68339.387438714	106946.246600146	86915.0732573265	244767.84858571	84787.9826271903	0.346401633699453	-1.52948236076804	0.0021911469705517	1.40628665576356	down
neg_7058	Apramycin	791.407707936123	852.365047874578	660.528581753406	464.68926942939	253.165886971323	342.504650875215	9.18096059193044	53.6234182340037	86.5168289104405	8.28115688696171	32.1202278367763	44.809655680505	560.776857473339	39.0887080234363	0.0697045669815193	-3.84260300648246	0.00323593416872389	1.38297715771703	down
neg_7067	17-Octadecynoic acid	391.5668266832	384.165870261797	524.171539245636	357.21048614491	384.83843652052	421.260745339951	1582.92770416343	1747.1878148153	2472.73870328422	1562.38094391535	2469.82578533192	2203.58255356093	410.535650699336	2006.44058417853	4.8873723408932	2.28905901943982	0.000225511016550054	1.53338561455946	up
neg_7071	Muricatacin	2812.18311089138	3101.55042075762	2370.12301846783	1353.84403102732	1024.95140112065	2120.02304728733	94.2914757821034	162.704099244154	39.4446092052375	38.6181769173415	17.1801076338844	92.9555012476873	2130.44583825869	74.198995005068	0.0348279189607159	-4.84361191824975	0.00154994852472195	1.4606880617764	down
neg_7072	3,4-Dimethyl-5-propyl-2-furanpentadecanoic acid	642.547559602114	952.809068374949	734.133822750523	116.863810881695	274.208304708416	578.093482459341	6.70043472424724e-07	6.70043472424724e-07	6.70043472424724e-07	6.70043472424724e-07	6.70043472424724e-07	6.70043472424724e-07	549.776008129506	6.70043472424724e-07	1.21875720751148e-09	-29.6119421032591	0.00704699553042063	1.3560616751652	down
neg_7073	LysoPE(0:0/22:1(13Z))	3265.62508881952	3618.47872456188	2721.54040989109	1588.68159996756	1317.95645618593	2137.87881305528	951.782511105894	696.659009045563	1018.97200089631	924.176227261441	1311.05272761291	798.176119315539	2441.69351541354	950.136432539609	0.389130096198289	-1.36167552897677	0.00965379395261319	1.26855992550047	down
neg_7095	Milbemycin beta1	2181.57593890461	1889.67564278198	2075.25124128923	1520.44188448319	872.025785316258	1027.92603593629	24.1777388057326	7.54290802634922	11.9988374173357	6.70043472424724e-07	38.1212968739704	6.70043472424724e-07	1594.48275478526	13.6401304105791	0.00855458007911547	-6.86908724615387	0.000887289550841242	1.47036020965645	down
neg_7106	(ent-16betaOH)-16,17-Dihydroxy-9(11)-kauren-19-oic acid	723.158027952589	684.990426617207	614.280967450264	548.48302427124	259.206758422659	315.136061585699	1437.92285731122	1122.71556997187	724.864206736622	541.813831157084	1030.97541820095	705.249441297896	524.209211049943	927.25688744594	1.76886797847129	0.822826374816135	0.0327933475838752	1.07377108617774	up
neg_7107	2-hydroxyhexadecanoic acid	83308.386638521	88494.3667807866	77905.162795588	52206.5912297531	38318.8116097635	60696.5408244041	10951.4091868177	13085.1782463236	13387.441556552	9815.45658461606	14232.196014025	12720.2547103264	66821.6433131361	12365.3227164435	0.185049665098743	-2.43401557022367	0.00101128784727495	1.47901181046597	down
neg_7108	Secalciferol	1030.5785460197	1051.27270226123	878.428862369352	568.202330835546	484.863886605875	904.001026483882	117.712656373093	80.8773050210414	55.0647177384808	16.2470189409425	27.5221206414004	70.6074629255648	819.557892429264	61.3385469400871	0.0748434582922173	-3.73997996703568	0.000475725955843823	1.51532130468806	down
neg_7123	Sagittariol	7108.58894267053	7203.79084433626	9333.90720762202	6841.99579025903	6300.5124274496	5834.62759046863	11029.7562761262	12454.3149053823	17173.1989941119	10823.1100440847	18664.4476507092	16025.0133360408	7103.90380046768	14361.6402010759	2.02165465699724	1.01553657429883	0.00220460483111045	1.37233062341736	up
neg_7124	3-Hydroxystanozolol	2710.00318427245	3136.46198478646	2558.1751694007	1555.08261625836	893.009658325126	1885.93111786951	167.013869235012	140.851834923403	171.21121034882	88.5927585787449	96.4017372270861	84.1776984335184	2123.11062181877	124.708184791097	0.0587384300702456	-4.08955148318821	0.00198331840957938	1.43757033021037	down
neg_7125	1-pentadecanoyl-glycero-3-phosphate	525.62952930182	611.847320576709	799.95188035976	496.860492081318	340.678858350012	271.178438504962	703.65455846521	961.908915512564	1491.332484233	933.891369891708	1416.19300885828	1302.29020071245	507.691086529097	1134.87842294554	2.2353719674385	1.16051491683506	0.00282965352899265	1.29626164050159	up
neg_7131	(15Z)-Tetracosenoic acid	342.294622960534	441.870166048639	358.027075094294	93.7485166212991	33.1881706366718	203.088087623041	9.07061637378109	6.70043472424724e-07	6.70043472424724e-07	6.70043472424724e-07	6.70043472424724e-07	6.70043472424724e-07	245.369439830747	1.51176995399974	0.0061611990272405	-7.34257314440389	0.0140248189218815	1.25123211749126	down
neg_7135	Prostaglandin F2alpha	173.097215242555	147.96782828396	190.529725149046	31.4377382863542	44.7557046443981	50.2615365356117	210.829694246037	169.514297444847	248.395844827842	199.285240492184	270.69476805295	363.47666864595	106.341624690321	243.699418951635	2.29166537243827	1.19639639803518	0.00699510261332345	1.18163359266994	up
neg_7147	LPE 17_0-d5	176.96923100889	120.227265302527	121.018189042735	119.85088137355	14.7810987363381	32.8090580955905	306.028720484242	300.655426801054	236.670661679628	104.057470940921	214.276374771975	128.607749829799	97.6092872599384	215.04940075127	2.20316536251906	1.13957778316086	0.0222564472970846	1.11611359548936	up
neg_7160	UDP-L-Ara4FN	28517.3521553703	26871.4576166726	27135.3117967687	28293.6984549046	22562.1763317785	25571.1857524459	28630.1755548564	31997.3944549661	39022.3400282364	26942.5743435534	43071.3762850809	36595.4250806719	26491.8636846568	34376.5476245609	1.29762662354595	0.375875324901863	0.0259102509246571	1.11561379539611	up
neg_7171	3beta-Hydroxyergosta-7,24(24(1))-dien-4alpha-carboxylate	1583.38626435243	1637.69929125396	1256.2245505309	712.909258864732	525.682989770568	977.75802172592	21.3884632276851	59.1314722555713	10.1477148551092	17.560564876108	23.1223817517027	22.9761290383242	1115.61006274975	25.7211210007501	0.0230556552505028	-5.43873552149972	0.00204987761670215	1.43815256128138	down
neg_7204	Validone 7-phosphate	1506.5362055432	1407.76325416059	1411.7615263975	1506.35958604294	1248.88787131682	1409.85574800651	1476.35774089318	1691.71676298008	2116.22311011841	1437.03510557954	2167.33084656995	1936.08096142586	1415.19403191126	1804.12408792784	1.27482454507762	0.350298701700057	0.0286019453204197	1.10584701046525	up
neg_7205	FA 12_1+1O	145.8953541962	149.832852679082	120.057551723424	114.691334472648	37.0542278417273	25.4810892194743	252.131889032637	228.565161150758	131.73632446229	130.070738935969	282.424329022801	251.401080716036	98.8354016887593	212.721587220082	2.15228130391941	1.10586665096467	0.00873969274780377	1.20367142734527	up
neg_7224	4-Methylumbelliferyl phosphate	134994.069611429	123150.821416213	126351.902020563	133631.451531347	110221.199291174	125515.078767221	135403.809392173	150546.731895323	183363.174326262	124282.852700515	198681.745681764	171609.676378728	125644.087106324	160647.998395794	1.27859577076515	0.354560226933261	0.0296513879124408	1.10151755126813	up
neg_7261	RU-0211	7690.56670568466	5488.10911543598	8558.65727863875	3911.3244920263	4936.72722036623	4962.77548712441	8840.12105723103	9587.68087856385	12084.8815771463	9766.68447989717	11843.3843879892	15008.840529178	5924.69338321272	11188.5988183343	1.88846883621632	0.917216976413968	0.00141984782330035	1.31230657682875	up
neg_7296	monoacetone	1500.92755659747	1386.12584478203	1420.16821214697	1384.17042672461	1153.01722292732	1318.86920868356	1348.20570307011	1621.70945535951	1967.10528149905	1619.62247696676	2200.34509556542	1873.93742319042	1360.54641197699	1771.82090594188	1.30228626553597	0.381046613230212	0.0190059874403912	1.13981344944251	up
neg_7297	4-Fluorocyclohexadiene-cis,cis-1,2-diol-1-carboxylate	17114.9323565229	15636.7905518723	15918.9647080885	16906.9259124276	13809.9257929358	15829.8080554283	16818.321473868	18981.16899025	22946.7413499596	15730.8412821409	24569.244949554	21737.8869129174	15869.5578962126	20130.7008264483	1.26851050029899	0.343135461590718	0.0300275391647954	1.09435628304535	up
neg_7306	1,1,1-Trifluoro-3-hydroxypropan-2-one	1744.04776944985	1472.80961971179	1625.11198706682	1748.01899906773	1511.56242318021	1522.74206175719	1738.71396563673	1945.51670903968	2376.21207028102	1626.33879547718	2400.90368118714	2225.41517468787	1604.04881003893	2052.18339938494	1.27937715270343	0.355441624755831	0.0193746140941173	1.16076401486974	up
neg_7321	2-(6-Hydroxy-4-oxo-2-sulfanylidene-1H-pyrimidin-5-yl)propanedial	104407.026917972	95775.3547175944	97886.4659008965	103452.603735955	85324.9545586939	96940.7190761087	104480.124943287	117172.468858646	141752.405951164	95837.1206362179	152186.780033745	132650.563866109	97297.8541512034	124013.244048195	1.27457326916455	0.350014309430767	0.0294436184815936	1.10176352599884	up
neg_7322	1,1,1,2,3,3,3-Heptafluoropropane	5517.32669919423	5164.30595568832	5208.49117965279	5376.23636650985	4535.4362679975	5156.3273858812	5440.90637611656	6324.69833947541	7542.14486795068	5255.3815135244	8513.91231805685	7198.67542888341	5159.68730915398	6712.61980733455	1.30097414923293	0.379592295534585	0.0291474557554094	1.10456114342451	up
neg_7324	Arctinol	128068.255997924	118049.40290695	119740.579356568	127571.054743618	105854.151811729	119593.310985142	129903.967075322	144025.731511454	174445.61063107	118269.888764157	188699.144153629	163432.251825022	119812.792633655	153129.432326776	1.27807247423896	0.353969647912886	0.0283503068166723	1.11074065372186	up
neg_7327	beta-D-Fructopyranose 1-phosphate	44661.3733619284	41307.1706459846	42217.9731890083	44533.04095725	36709.3722863097	41726.3346660939	45367.6846937279	50542.7158315494	61072.762480165	41513.1621996212	66844.1999365688	57398.3628704835	41859.2108510958	53789.814668686	1.28501740895284	0.361787904664139	0.0282268535604366	1.11060175225501	up
neg_7329	D-Glucono-1,5-lactone 6-phosphate	34989.8370208576	32153.6609796036	32886.1567349628	35046.8389849692	29032.1829401676	32572.2130660262	35636.3553086675	39615.9857547659	47897.1086538971	32690.3571585683	51984.1511656441	45087.1062899156	32780.1482877645	42151.8440552431	1.28589546591455	0.362773366665526	0.0259840344485594	1.12484751905067	up
neg_7330	3-Deoxy-D-manno-octulosonate 8-phosphate	44354.8195366643	41846.3996137175	41771.1177752076	43603.740272417	36768.5650227471	41895.5900155154	45417.5400419858	50757.1361151635	60536.0564499139	41097.1121359027	66325.3378608192	57436.8381114903	41706.7053727115	53595.0034525459	1.28504524568879	0.361819156758968	0.0272717977705302	1.11673248383317	up
neg_7331	(1R)-1-Amino-3-sulfanylpropane-1-sulfinic acid	18996.4694243369	17796.5188404173	17948.8254992419	18452.6472879642	15530.9665726007	17658.9022291532	18966.1959509207	21490.4769614868	25594.8632971383	17499.4942422862	28180.6972690227	24367.0403093724	17730.7216422857	22683.1280050379	1.2793121714201	0.355368346476712	0.0301545448991858	1.09749550717867	up
neg_7332	1,7-Diphospho-1-epi-valienol	22232.5023119537	20868.4829985707	21025.6179156257	21994.0293475716	18647.4136442572	21074.2829720545	22570.321678725	25566.5652872617	30276.8038940323	21069.7926956544	33472.0333365795	29190.1689417686	20973.7215316722	27024.2809723369	1.28848287279526	0.365673360249483	0.0256726777526049	1.12687201013303	up
neg_7333	Guanosine 3'-phosphate	5824.21101966176	5490.92382650598	5590.66989902618	5896.23492886249	4932.65078802893	5501.65265574675	6018.97872162024	6627.42259157813	8141.81421480693	5413.6857610429	8522.19094304671	7369.49970174227	5539.39051963868	7015.59865563953	1.26649288053754	0.34083896710801	0.0297475947611518	1.1064477323933	up
neg_7340	2-Hydroxy-2,4-pentadienoate	2292.03781805547	2052.12246721789	2112.72499911511	2370.69466329842	1955.16966013977	2133.23101472773	2265.99110907735	2634.72999316278	3144.81953737682	2217.93792183006	3406.80648499225	2953.84908323596	2152.6634370924	2770.68902161254	1.2870981008322	0.36412201796451	0.0240245491540653	1.13358349468059	up
neg_7341	Benzoquinoneacetic acid	7822.25084586884	6884.76323871497	7335.09113066554	8009.36354611039	6391.00776856617	7345.37219896154	7700.14932424787	8549.65460806785	10560.0871764143	7264.70601561959	11468.849591918	9996.25653090232	7297.97478814791	9256.61720786165	1.26838163690215	0.342988895971311	0.0342725218913899	1.07323785630727	up
neg_7342	2-Dechloroethylifosfamide	88470.8818561584	81316.6382865277	82393.3712270822	87367.02027064	72547.9457967101	82159.8594391369	87995.1609944313	99437.8167468742	119623.806333599	82164.069596116	130771.591133778	113128.101474646	82375.9528127092	105520.091046574	1.28095745716575	0.357222562053338	0.0288364545218122	1.10588694226416	up
neg_7345	Daucic acid	14477.4732630371	13233.7420957403	13402.3644920266	14352.3603027743	11824.7218840701	13232.2497626683	14549.7299347799	16201.2333631814	19260.0186496386	13280.4258677488	21066.7901818194	18181.3309024236	13420.4853000528	17089.9214832653	1.27342052848104	0.34870892683327	0.0271365348906139	1.11472144389316	up
neg_7346	D-erythro-1-(Imidazol-4-yl)glycerol 3-phosphate	41503.2081036983	38196.0157798603	39075.2285484401	41197.6345376315	34137.5518340897	38747.6802391047	42025.8711424043	46727.2198548947	56892.2510910205	38465.2417220914	61728.234055024	52999.2506789382	38809.5531738041	49806.3447573955	1.28335269757793	0.359917713779017	0.0286327699935774	1.10882419750386	up
neg_7347	3-Mercaptolactate	35803.8974191568	32538.0841496788	33321.8169109147	35163.4257390389	29175.0945298633	32947.4510313765	35888.0289746946	39923.1258731316	48208.1165082127	33066.3867980577	52285.2272122225	45485.4316787017	33158.2949633382	42476.0528408368	1.2810083536503	0.357279883744011	0.0264846086464724	1.1184947882999	up
neg_7356	2-Furoate	3764.80854850528	3426.25004292676	3579.83676171731	3840.52292367626	3067.19346114456	3479.63962066807	3590.51934863635	4295.84889626044	5178.40515495424	3445.12086834532	5620.97355107774	4840.58440744313	3526.37522643971	4495.2420377862	1.2747486438999	0.350212803202843	0.041233448519607	1.04314402278972	up
neg_7359	Oxoglutaric acid	10041.5825359128	9132.15668393167	9227.2321839888	9731.96471328906	7778.51443464597	8925.71654353016	9363.2557932972	10829.9043409912	13231.762051295	8984.49539669919	14353.9112636669	12325.3205527573	9139.52784921641	11514.7748997845	1.25988728189845	0.333294666169354	0.0422499472676461	1.03222028033916	up
neg_7360	4,6-Dihydroxy-2-mercaptopyrimidine	1907.31829586952	1784.66103785753	1720.92200348566	1788.72497852824	1546.5258512776	1715.34641170148	1798.76168045853	2084.80940911076	2485.72079623928	1643.19598314125	2622.99793872186	2224.68286570208	1743.91642978667	2143.36144556229	1.22905054907045	0.297544252890034	0.0499752399834535	1.00576433324484	up
neg_7361	Oxazaphosphorine	16557.988969248	15041.4931294498	15261.5757024216	16148.1905932049	13143.7091946535	15016.0900598645	16003.8306569848	18149.9464657644	22029.5348618641	14927.2789348876	24048.2784019959	20483.7536453746	15194.841274807	19273.7704944786	1.26844171294072	0.343057226628186	0.0361341847689098	1.06446381602754	up
neg_7362	Stipitatic acid	15754.5488592041	14464.029824293	14774.0855240103	15525.9469829881	12777.1790024851	14649.1912626101	15554.6281770325	17693.8902286237	21268.3044769012	14701.4299452906	23190.4951277545	20267.5094670602	14657.4969092651	18779.3762371104	1.28121304431181	0.357510391695539	0.0283126335956357	1.10526893339806	up
neg_7365	5-Carboxymethyl-2-hydroxymuconate	60646.4720804416	55727.6593282485	56930.0580325724	60373.7914130805	49677.120308408	56734.9627643703	60943.440442863	68320.0207776551	82774.3596974716	55898.5160976985	88929.9116255011	77312.6813782153	56681.6773211869	72363.1550032341	1.27665867389894	0.352372859186942	0.0292140366642985	1.10328020912501	up
neg_7366	3,4-Dihydroxyphthalate	1038.7740234271	975.906952340375	1013.58323206471	1032.22946745911	848.40799413769	970.369212692068	1024.81864825411	1158.06577820815	1391.35583191719	966.892753922787	1457.02566953039	1319.15259782435	979.878480353509	1219.55187994283	1.24459502315313	0.315676382346559	0.0316766830164542	1.08068196495379	up
neg_7367	2-(Phosphonomethyl)pentanedioic acid	116145.256564393	106527.33303127	108944.779452048	115032.002286156	94817.6370273652	107826.442798299	116080.587878496	130035.433937963	157431.49194613	107462.610966789	171431.116687482	148065.609319893	108215.575193255	138417.808456125	1.27909321933496	0.355121410561605	0.0294124585165611	1.10222218515444	up
neg_7368	2-C-Methyl-D-erythritol 2,4-cyclodiphosphate	55579.5545484868	51338.3687360463	52102.1611544237	54993.723415621	46142.8706325551	51881.7827209425	56108.5510491411	62058.5468889098	74911.28568268	51083.3069049033	80854.8887228919	71162.9297920153	52006.4102013459	66029.9181734236	1.26964960507339	0.344430400326806	0.0294820120246615	1.10453132791609	up
neg_7369	2-epi-5-epi-Valiolone 7-phosphate	33988.750708658	31194.786495013	31536.3183692606	34082.725902404	27929.5840565756	31779.9986949878	34446.2983457511	38254.4732484693	46494.5048825584	31655.6859395578	50566.8501953598	43905.7898283765	31752.0273711498	40887.2670733455	1.28770571388761	0.364802924488794	0.0268862439097457	1.11783666486118	up
neg_7372	5-Fluorodeoxyuridine monophosphate	17420.8709352064	16638.7211079377	16586.9391780153	17146.4450153906	14274.6260046137	16318.5593968842	17535.8626510539	20038.1510118924	23866.4627915075	16337.1205605691	25870.2953424592	22709.1900137026	16397.6936063413	21059.5137285308	1.2842973063228	0.360979215472176	0.0267274508950776	1.11448398028032	up
neg_7373	3-(O-Geranylgeranyl)-sn-glycerol 1-phosphate	31772.4064278602	26228.7738232734	35619.9372696626	30776.6688455448	22455.9278096618	31176.0651468161	41155.7925708809	40005.9852661337	43764.8225436698	32194.0577827608	61658.6969779517	50119.0697875516	29671.6298871365	44816.4041548247	1.51041261721366	0.594942721398424	0.0123344721596867	1.19530624561054	up
neg_7377	Sevoflurane	2759.72674343246	2626.3741481644	2584.20124456718	2660.52766488875	2219.12920149237	2569.65765640398	2684.75018463239	3185.72144281142	3591.86243947116	2563.35253762501	3933.06689152518	3618.90578559238	2569.93610982486	3262.94321360959	1.26965927329297	0.34444138622345	0.0258991903855276	1.10867122858513	up
neg_7378	3-Dehydroshikimate	17778.1699030999	16244.2129923577	16514.5185402646	17255.0544481436	14393.4846533005	16355.9902682598	17326.1754900557	19549.1775015523	23785.2364509634	16170.3447163304	25959.3712436188	22366.9102255688	16423.5718009043	20859.5359380149	1.27009740578272	0.344939143809203	0.0351269892990655	1.07209917946408	up
neg_7380	(1R,6S)-1,6-Dihydroxycyclohexa-2,4-diene-1-carboxylate	302.741426750431	273.359292545315	277.826826599415	285.672171730423	259.976175120997	244.20945582187	313.536387028674	332.387684885638	377.890973102466	251.6137766706	410.306547233536	438.161530325738	273.964224761409	353.982816541109	1.29207679159345	0.369691815820393	0.0342052806381418	1.08084089662912	up
neg_7386	Cinnavalininate	51689.7641296806	48401.5186518186	48765.998331024	51090.5965582067	42959.3968403827	48621.0138543042	52520.4955214338	58880.6518260938	70266.0940813951	48177.1942239139	76104.9186035712	66627.958585682	48588.0480609028	62096.218807015	1.27801427069431	0.353903945944508	0.0264070790556507	1.12095634416062	up
neg_7387	Cortol	6584.66807522978	4668.05675914943	7215.24031988717	3397.8094045472	4378.33487810083	4211.29122293888	7880.1225610627	8341.99972163765	9873.93263209516	8394.09249715116	9765.79594553693	12916.8175681162	5075.90010997555	9528.79348759997	1.87726182177487	0.908629876931729	0.00110410661864434	1.32835928661851	up
neg_7394	2-Methyleneglutarate	400.412531933899	366.706660738928	416.790971598319	460.647986796517	408.594393404895	435.884537227673	500.705379687962	534.854954040468	647.755345217263	416.460213083087	716.107317455423	618.866369385771	414.839513616705	572.458263144996	1.37995114822626	0.46461719493156	0.0150541324052207	1.20243067596964	up
neg_7410	Dihydroetorphine	1703.34093692672	1568.97950685642	1678.1374948162	1682.19970446396	1471.75085138258	1692.00252391715	1807.46915608378	2000.20001250467	2229.81924727595	1578.24758099022	2497.47171454358	2091.13207445208	1632.73516972717	2034.05663097505	1.24579703352316	0.317069042213068	0.0269124594480586	1.11640450134447	up
neg_7411	Deoxypyridinoline	191.211942429525	198.236805988067	264.532270060262	151.439221188178	281.133659835954	182.153523853526	1175.50736630835	2006.95637187371	2100.13583056832	1344.91177859118	2503.76882421444	2592.69991373957	211.451237225919	1953.9966808826	9.24088554182781	3.20803110982183	0.000723469574308249	1.48029100277452	up
neg_7417	PG(18_2(9Z,12Z)_22_6(4Z,7Z,10Z,13Z,16Z,19Z))	144.372895025191	497.017704535926	633.349854496349	2021.99115932398	1660.98948024864	2191.749775075	1379.67783940913	2612.12059120087	3627.1840736234	2619.90578291832	4498.6575164266	3690.31773330811	1191.57847811751	3071.31058948107	2.57751431893366	1.36598044225767	0.00873163197140761	1.1590331054059	up
neg_7428	Fucose 1-phosphate	1172.88757631928	1104.28668085768	1176.97060053181	1165.47987072138	956.828877528935	1113.09704221599	1171.82090308821	1363.42924193851	1589.51924711876	1066.73454531719	1801.19568956458	1505.97454549394	1114.92510802918	1416.4456954202	1.27044021631552	0.345328487430281	0.0415073462504923	1.0393118432759	up
neg_7430	6-Deoxy-alpha-L-galactose phosphate	1125.13793020527	1021.17417612517	1065.1652189727	1092.44167979747	937.057821151626	1037.63436559421	1177.25130850067	1254.13554116218	1560.56499479703	994.507216507873	1621.16916909082	1305.64862465622	1046.43519864107	1318.8794757858	1.26035465693292	0.3338297573777	0.0360623753994545	1.07905040559748	up
neg_7436	Pravastatin	6.70043472424724e-07	6.70043472424724e-07	4.76595200852005	6.70043472424724e-07	6.70043472424724e-07	6.70043472424724e-07	162.906535896221	247.387527061167	212.095755077563	175.244834054147	356.22402585322	241.152117071476	0.794325893122902	232.501799168966	292.703286122125	8.19329513246529	0.00044459147564309	1.51270155907985	up
neg_7443	3-Methyl-2-oxobutanoic acid	1484.3796581022	1368.51787726461	1304.47894298344	1365.63322367378	1028.86521578337	1162.25797730617	1411.63124521712	1567.43675486874	1823.82434776149	1307.83721543359	1839.61635025855	1615.56103556606	1285.68881585226	1594.31782485093	1.24004954013237	0.310397757608625	0.0198742533686146	1.10704958219731	up
neg_7451	8,8a-Deoxyoleandolide	2833.82809363304	2088.48144463792	3101.84082965678	1467.34377243126	1815.74076341329	1792.09016643304	3619.99171822767	3552.76527032582	4370.01830542697	3984.104716771	4794.70079929829	5404.88001662221	2183.22084503422	4287.74347111199	1.96395315703611	0.973760519816738	0.000343877629452729	1.39104833142774	up
neg_7455	Shikimate-3-phosphate	312.537034654504	287.747565224399	269.013618758216	272.921656819673	207.578422982903	289.364796325224	312.493720781131	313.840455287128	408.789077931297	277.207599010352	449.394325042892	350.577105155787	273.193849127486	352.050380534764	1.28864680394206	0.365856899832285	0.032694091665163	1.04697773729129	up
neg_7459	L-Fucose 1-phosphate	4329.21874936497	3718.01211104013	3873.72656545851	4214.77764697545	3398.65952532607	3859.17330213515	4202.39057692882	4549.96737237	5698.39813573236	3899.01458871589	6119.68392452734	5307.71340394596	3898.92798338338	4962.86133370339	1.27287843090571	0.348094638010235	0.0304403259104261	1.09035978210946	up
neg_7461	(S)-Lactate	105.010901501178	106.623308902553	118.064574638164	134.612894123674	103.958552639747	129.132554545681	149.718642671185	154.400882053329	192.934845572879	124.77254724962	170.544500734601	165.990403759506	116.233797725166	159.726970340187	1.37418697028088	0.4585783089201	0.00374468784614313	1.29716048000065	up
neg_7472	Furostanol	8679.8985059204	8117.25736461571	8652.49647856749	8771.33700863895	6618.51902583508	7851.71640720039	8616.79239294852	8659.27602842072	11126.4651226122	8744.36031987331	12841.6335806454	11059.1139600553	8115.20413179634	10174.6069007592	1.25377091389407	0.326273766336648	0.0355257521667607	1.05121492857468	up
neg_7481	Dimethyl sulfoxide	851.306970597376	714.920085857162	748.276225957511	906.765875191083	605.462687843978	659.728914664385	842.052032098249	866.539397665425	1170.84249067561	764.387903915854	1200.51783459299	1096.35064651985	747.743460018582	990.11505091133	1.32413735973929	0.405052788259802	0.0262714881243791	1.09614044972851	up
neg_7546	Pefloxacin	155.385505028756	183.021955030857	128.355619412381	87.5957090670658	72.4298414699208	107.433790012648	61.0908783815645	42.8761038138771	74.4923884899182	73.9932280603811	105.407039359366	41.9723362011217	122.370403336938	66.6386623843714	0.544565193602302	-0.87682332077243	0.0220184930985653	1.09326735594974	down
neg_7577	Hydroxymethylphosphonate	566.824683652522	412.882692570973	485.512033334651	535.020048009364	443.620937630035	509.319135635155	567.474353411755	567.628150267352	764.666026364023	520.155156691547	748.576025345242	719.35432468609	492.196588472117	647.975672794335	1.31649769212296	0.396704992279774	0.0150049276033909	1.16748269156226	up
neg_7622	PI(18_0_8,9-EET)	884.1876464306	787.90041621135	915.646774597478	1039.04360569052	764.899917588351	860.480375357309	929.742822595179	942.732439899171	1205.534778175	894.219566882996	1248.17677100305	1050.19700881982	875.359789312601	1045.10056456254	1.19390972411839	0.255693753277278	0.0475400227747673	1.00063703854127	up
neg_7706	Phosphatidylethanolamine (22_0_16_1) Abbr_ BPoPE	324.764050538112	215.36899748432	299.150744024734	369.215233658616	240.800642015271	320.171599343717	378.853056827126	352.635716779541	453.269696937347	300.056501152798	474.965918193825	344.477336564351	294.911877844128	384.043037742498	1.30222980691703	0.380984066048852	0.0336022632564253	1.05409534710259	up
neg_772	7-Methyluric acid	4882.70748761277	4616.02097397253	5030.43914948075	4283.85258263368	4094.1945270938	4301.11238091969	3305.27785581078	3443.90094034585	4007.86630954128	3091.37188746919	3826.90272947746	4485.88480539257	4534.72118361887	3693.53408800619	0.814500812387018	-0.296011957184897	0.00981017824755432	1.17282897355118	down
neg_79	5-Fluorodeoxyuridine	37.0073149875382	33.6435756608112	33.1559486744244	31.1016595685249	31.2179117770775	23.4629774865187	5.19248449912977	5.57867293742172	6.77140560337212	4.10868337039044	5.45195419113325	10.7987404248974	31.5982313591491	6.31699017105745	0.199915941473363	-2.32253457644377	3.29495003222246e-06	1.56882555157862	down
neg_7908	Sulfate	6662.45112557875	6165.35296245761	6292.16325054928	6485.6915964347	5334.17073103051	5902.78959571744	6700.5446354949	7338.42636239751	9067.11148415623	6163.22053752771	9263.80078349554	8190.55538724829	6140.43654362805	7787.27653172003	1.26819591349754	0.342777633173336	0.0227112788524745	1.13363973112087	up
neg_82	��-(gamma-Glutamyl)-lysine	707.71906955569	620.744308696339	581.62338076803	549.124892586301	499.637811710644	589.55145856609	514.812876237095	434.408948719735	418.676365656228	615.877794521024	443.839346111491	422.443131877262	591.400153647182	475.009743853806	0.80319516477026	-0.316177510587428	0.0215020947967963	1.05099080446343	down
neg_85	Ethyl N2-acetyl-L-argininate	62.7037137636075	61.4123788512604	63.6427452986654	72.2217627821778	65.0926864628846	68.7966370246351	91.8205505377901	105.903335634141	109.682176294511	128.550968444791	96.1051878880852	115.857579900223	65.6449873638718	107.98663311659	1.64500958036625	0.718095986092203	0.000326675662553549	1.4894627599888	up
neg_867	Diglykokoll	9465.02631061295	9227.80382827325	9188.10778730891	7615.91662699697	7290.06031819737	8388.94022209512	4391.77110524156	4263.79267035941	4989.58986999445	3048.15730024708	6697.10436402031	5118.62808933965	8529.30918224743	4751.50723320041	0.557079961773459	-0.844043671856404	0.000150584668737642	1.44868040781969	down
neg_868	O-Phosphorylethanolamine	69.1728327679736	62.0704859980132	62.33081251006	26.5825821710068	36.6570152808122	40.4029725782126	178.85719796703	190.185125718441	256.060302595798	111.217372481388	296.980153614497	199.780245405546	49.5361168843464	205.51339963045	4.14875877554692	2.05267977592747	0.0014612137709753	1.42611907839425	up
neg_869	Glycyl-Serine	164.798935127308	175.89228980708	152.09022591679	99.8171351901136	111.544568297306	144.912701242352	112.200720898934	100.525854817298	125.622810514316	79.5250396878505	119.759789731343	97.3270769537038	141.509309263492	105.826882100574	0.747843959180972	-0.419190817822853	0.0349372756110664	1.04087157829584	down
neg_875	N-Acetyl-L-phenylalanine	105.149027379936	68.4522509071121	51.331767243746	62.2198361053401	65.4824567315201	84.1089396938996	42.3582975799896	6.70043472424724e-07	6.70043472424724e-07	20.0142056613183	6.70043472424724e-07	6.70043472424724e-07	72.790713010259	10.3954176535803	0.142812416909767	-2.80780667409628	0.000157041443228904	1.41837958271815	down
neg_876	Asparaginyl-Threonine	927.222663316477	874.156740657146	828.532490641636	824.574007880211	808.827499391842	863.522796883219	730.953095201946	649.717267612442	638.472413961982	667.490445170224	733.265687681626	689.97367065185	854.472699795088	684.978763380012	0.801639143701463	-0.318975138443566	3.8146504991575e-05	1.47229999823848	down
neg_882	Pentalen-13-al	95.398115920654	83.9028238551771	67.0642618917931	74.7221227378653	76.2223484024138	79.1842574020522	74.200269482803	49.2047961786406	51.5376977485918	70.4831250539427	61.1638551411794	40.455038490056	79.4156550349926	57.8407970158689	0.728329911657629	-0.457335998724571	0.00962197058049085	1.14302467641395	down
neg_89	10-Deoxymethynolide	130.995696869697	108.36132096866	110.443900423664	80.8757776845445	75.9572099703464	94.7241621620178	58.4868905402035	44.622613684305	50.7779941362945	53.5766644192352	63.6450524767002	52.6592180248332	100.226344679822	53.9614055469286	0.538395426065983	-0.893261941291202	0.00190803273101718	1.3903278032009	down
neg_923	(R)-(Homo)3-citrate	1133.88824476287	895.686977743678	916.701905746566	394.750389553432	510.952539269731	722.661856992231	294.193893123366	210.1044979663	242.894038067779	177.959946578328	697.576785056421	273.761218168412	762.440319011418	316.081729826768	0.414565864298205	-1.27032676627211	0.00998649950806042	1.17801071380557	down
neg_929	Pyridoxamine phosphate	225.770600356779	198.791259270866	240.054904630007	207.73711474463	200.445283355238	224.793924789162	291.660127947384	264.357594621673	312.850328494978	283.501230829779	497.631167791014	358.063033667226	216.265514524447	334.677247225342	1.54752942447285	0.629966840869256	0.0190736224400527	1.17905673742043	up
neg_939	GDP-4-amino-4,6-dideoxy-alpha-D-mannose	401.269776216563	389.708071448655	405.021598837788	267.5231752269	448.470717452093	375.018516044298	177.55881899002	142.465677696033	145.887581898942	117.757283456107	227.177380516843	260.900527320482	381.168642537716	178.624544979738	0.468623399318749	-1.09349910219229	0.000130407622228245	1.47059298429769	down
neg_959	(S)-2-Aminobutanoate	1627.99352571793	1452.30078108871	1657.23254029367	1425.03755633808	1350.80868615867	1481.69681502859	831.985617266631	911.20659119299	1264.06211258555	747.935030165209	1574.10976981782	1051.20006049286	1499.17831743761	1063.41653025351	0.70933291782868	-0.495465194966656	0.0163193384667553	1.16117050733968	down
neg_965	UDPMurNAc(oyl-L-Ala-D-gamma-Glu-L-Lys-D-Ala-D-Ala)	180.756285694134	124.53316998266	144.064077410724	139.922964733535	109.33654434264	158.601391968355	99.8972030202378	108.805344706943	74.6127273677064	34.0826013760781	145.520135998261	86.5335822650535	142.869072355341	91.5752657890466	0.640973335091603	-0.641663753848766	0.0211049396713119	1.05896983604166	down
neg_970	L-Glutamate	18317.2341239389	16694.0818815451	18959.9310422919	16549.2721397361	15409.2690293383	16422.7359164351	10560.1844548372	11296.9492430997	15431.1300839195	9090.03778640624	18463.181582474	12617.3520213777	17058.7540222142	12909.8058620191	0.756784806510936	-0.40204496999356	0.0314265559086752	1.06103752394431	down
neg_973	Propanoyl phosphate	136.432726327705	124.801460044561	132.902690929938	101.691060575952	102.499306312274	119.745300119113	42.2137731171333	35.8130939419013	54.841854014606	28.9918812915249	65.3758553050647	28.495040905977	119.678757384924	42.6219164293679	0.356136020800104	-1.48949973275693	4.14041367782411e-06	1.537725383948	down
neg_976	2-Furoylglycine	6185.62289461436	5665.71508129045	5762.35587461002	5493.29331136039	4943.12970257264	5466.22840478438	3914.51002878277	3750.39868885877	4796.08360067783	3276.76250345216	5361.51343003577	4213.83330318373	5586.05754487204	4218.85025916517	0.755246473076176	-0.404980553156776	0.0048387791015896	1.25090500960599	down
neg_980	5,6-Dihydroxyindole	51.2339041439195	39.7905129230856	54.9018710170743	54.7038070107517	68.3956250831283	65.7125043058561	9.384192962131	6.70043472424724e-07	18.3185830296377	6.70043472424724e-07	21.5499579529948	6.70043472424724e-07	55.7897040806359	8.20878932581565	0.147138068951774	-2.764757532303	1.00501100729139e-05	1.5200801375236	down
neg_981	N-Carbamylglutamate	65.9262657456952	43.3114150527731	31.4022682334071	66.8593855795712	31.0513593692739	39.213173651842	6.70043472424724e-07	15.5859645720869	6.70043472424724e-07	9.7903973041511	16.6013970036607	6.70043472424724e-07	46.2939779387604	6.99629348167152	0.151127507144158	-2.72616182148779	0.000972296604555093	1.36274285931425	down
neg_984	��-D-Glutamylglycine	602.852866278945	560.742234809344	550.563933463376	431.714446378308	447.803407001804	518.177721235512	327.951006437939	257.756837153829	324.323454481861	279.899818765803	406.405609063576	257.256569769724	518.642434861215	308.932215945455	0.595655494383377	-0.747449925685102	0.000181139463224099	1.43309288528159	down
neg_991	2-Hydroxy-6-oxo-7-methylocta-2,4-dienoate	929.148175107518	916.985171446986	971.981413477987	749.014546182413	760.692733023817	849.679394742866	469.51695626919	480.478897981572	556.397294644817	387.290735971948	763.046136944895	513.721351014663	862.916905663598	528.408562137848	0.612351616557439	-0.707567798513098	0.000548481844147943	1.39922895219575	down
neg_993	O-Phospho-L-serine	90.270491361165	70.4031309528801	83.3739454468775	70.915744805631	53.1871038422967	71.2980653803137	13.6156298056826	36.0591084249352	46.2122700464881	6.70043472424724e-07	64.4378238369792	32.2157478625593	73.2414136315273	32.090096774448	0.438141417311948	-1.19053149646418	0.00516660207242415	1.25099049676323	down
neg_998	Serylglutamic acid	1383.56832023645	1326.75767096515	1308.6199803876	1031.38992347492	1162.01812465045	1211.69273342439	911.680544314204	722.905898972237	835.5668164189	755.020832243116	998.154621143671	721.143819094152	1237.34112552316	824.07875536438	0.666007730904403	-0.586389170935103	0.000160747813371534	1.43938583387383	down
